# Supplementary material for: Spectrum mining of immune checkpoint inhibitor-related cutaneous toxicities and analysis of associated factors based on FAERS
Source: Front Pharmacol. 2026 Jan 2;16:1684390. doi: 10.3389/fphar.2025.1684390 (PMC12808339; doi:10.3389/fphar.2025.1684390)
Supplement: Supplementary file 2 [file Table1.xlsx]

## Sheet: Sheet1
指标	NIVOLUMAB(N=4678)	PEMBROLIZUMAB(N=4303)	IPILIMUMAB(N=1889)	ATEZOLIZUMAB(N=1334)	DURVALUMAB(N=500)	TISLELIZUMAB(N=202)	AVELUMAB(N=90)	TORIPALIMAB(N=29)	合计（%）
性别
Female(女)(%)	1649(35.25)	2145(49.85)	576(30.49)	415(31.11)	125(25.00)	0( 0.00)	27(30.00)	0( 0.00)	4937(37.90)
Male(男)(%)	2702(57.76)	1996(46.39)	1158(61.30)	529(39.66)	263(52.60)	0( 0.00)	56(62.22)	2( 6.90)	6706(51.49)
Not Specified(%)	327( 6.99)	162( 3.76)	155( 8.21)	390(29.24)	112(22.40)	202(100.0)	7( 7.78)	27(93.10)	1382(10.61)
年龄
<18(%)	14( 0.30)	0( 0.00)	1( 0.05)	0( 0.00)	0( 0.00)	0( 0.00)	0( 0.00)	0( 0.00)	15( 0.12)
18-44(%)	222( 4.75)	185( 4.30)	102( 5.40)	48( 3.60)	4( 0.80)	0( 0.00)	2( 2.22)	0( 0.00)	563( 4.32)
45-64(%)	1398(29.88)	1034(24.03)	551(29.17)	322(24.14)	129(25.80)	0( 0.00)	25(27.78)	0( 0.00)	3459(26.56)
≥65(%)	1952(41.73)	1841(42.78)	770(40.76)	514(38.53)	212(42.40)	0( 0.00)	45(50.00)	2( 6.90)	5336(40.97)
NotSpecified(%)	1092(23.34)	1243(28.89)	465(24.62)	450(33.73)	155(31.00)	202(100.0)	18(20.00)	27(93.10)	3652(28.04)
年龄（定量）
N(Missing)	3586(1092)	3060(1243)	1424(465)	884(450)	345(155)	0(202)	72(18)	2(27)	9373(3652)
Mean(SD)	64.23(12.40)	65.99(12.40)	64.00(12.40)	65.26(11.56)	67.10(9.58)	()	67.51(11.34)	65.50(0.71)	65.00(12.25)
Median(Q1,Q3)	66.00(58.00,73.00)	68.00(59.00,75.00)	66.00(56.50,73.00)	67.00(59.00,73.00)	68.00(60.24,74.00)	(,)	67.50(60.00,76.50)	65.50(65.00,66.00)	67.00(58.00,74.00)
Min,Max	3.00,96.00	18.00,97.00	4.00,90.00	24.00,92.00	29.00,90.00	,	26.00,94.00	65.00,66.00	3.00,97.00
报告年份
2008(%)	0( 0.00)	0( 0.00)	1( 0.05)	0( 0.00)	0( 0.00)	0( 0.00)	0( 0.00)	0( 0.00)	1( 0.01)
2011(%)	0( 0.00)	0( 0.00)	38( 2.01)	0( 0.00)	0( 0.00)	0( 0.00)	0( 0.00)	0( 0.00)	38( 0.29)
2012(%)	0( 0.00)	0( 0.00)	142( 7.52)	0( 0.00)	0( 0.00)	0( 0.00)	0( 0.00)	0( 0.00)	142( 1.09)
2013(%)	0( 0.00)	0( 0.00)	105( 5.56)	0( 0.00)	0( 0.00)	0( 0.00)	0( 0.00)	0( 0.00)	105( 0.81)
2014(%)	0( 0.00)	57( 1.32)	148( 7.83)	0( 0.00)	0( 0.00)	0( 0.00)	0( 0.00)	0( 0.00)	205( 1.57)
2015(%)	90( 1.92)	64( 1.49)	130( 6.88)	0( 0.00)	0( 0.00)	0( 0.00)	0( 0.00)	0( 0.00)	284( 2.18)
2016(%)	318( 6.80)	102( 2.37)	154( 8.15)	15( 1.12)	0( 0.00)	0( 0.00)	0( 0.00)	0( 0.00)	589( 4.52)
2017(%)	469(10.03)	226( 5.25)	174( 9.21)	40( 3.00)	1( 0.20)	0( 0.00)	1( 1.11)	0( 0.00)	911( 6.99)
2018(%)	591(12.63)	399( 9.27)	103( 5.45)	68( 5.10)	25( 5.00)	0( 0.00)	5( 5.56)	0( 0.00)	1191( 9.14)
2019(%)	665(14.22)	371( 8.62)	94( 4.98)	88( 6.60)	42( 8.40)	0( 0.00)	9(10.00)	0( 0.00)	1269( 9.74)
2020(%)	491(10.50)	382( 8.88)	76( 4.02)	143(10.72)	71(14.20)	0( 0.00)	8( 8.89)	0( 0.00)	1171( 8.99)
2021(%)	524(11.20)	462(10.74)	89( 4.71)	218(16.34)	46( 9.20)	0( 0.00)	14(15.56)	0( 0.00)	1353(10.39)
2022(%)	622(13.30)	573(13.32)	212(11.22)	225(16.87)	45( 9.00)	0( 0.00)	14(15.56)	0( 0.00)	1691(12.98)
2023(%)	427( 9.13)	678(15.76)	187( 9.90)	282(21.14)	85(17.00)	0( 0.00)	21(23.33)	3(10.34)	1683(12.92)
2024(%)	481(10.28)	989(22.98)	236(12.49)	255(19.12)	185(37.00)	202(100.0)	18(20.00)	26(89.66)	2392(18.36)
报告者
Consumer(消费者)(%)	1449(30.97)	1675(38.93)	537(28.43)	80( 6.00)	64(12.80)	0( 0.00)	11(12.22)	2( 6.90)	3818(29.31)
Lawyer(律师)(%)	3( 0.06)	4( 0.09)	0( 0.00)	0( 0.00)	0( 0.00)	0( 0.00)	0( 0.00)	0( 0.00)	7( 0.05)
Not Specified(%)	7( 0.15)	16( 0.37)	4( 0.21)	5( 0.37)	34( 6.80)	0( 0.00)	1( 1.11)	0( 0.00)	67( 0.51)
Other health-professional(其他健康专业人员)(%)	651(13.92)	178( 4.14)	323(17.10)	40( 3.00)	5( 1.00)	0( 0.00)	4( 4.44)	0( 0.00)	1201( 9.22)
Pharmacist(药师)(%)	981(20.97)	744(17.29)	203(10.75)	343(25.71)	61(12.20)	193(95.54)	16(17.78)	22(75.86)	2563(19.68)
Physician(医师)(%)	1587(33.92)	1686(39.18)	822(43.52)	866(64.92)	336(67.20)	9( 4.46)	58(64.44)	5(17.24)	5369(41.22)
发生国家所属洲
北美洲(%)	2172(46.43)	2093(48.64)	779(41.24)	177(13.27)	90(18.00)	0( 0.00)	25(27.78)	0( 0.00)	5336(40.97)
亚洲(%)	1057(22.60)	1316(30.58)	665(35.20)	494(37.03)	110(22.00)	202(100.0)	16(17.78)	29(100.0)	3889(29.86)
欧洲(%)	1279(27.34)	748(17.38)	233(12.33)	200(14.99)	35( 7.00)	0( 0.00)	22(24.44)	0( 0.00)	2517(19.32)
Not Specified(%)	18( 0.38)	42( 0.98)	147( 7.78)	441(33.06)	262(52.40)	0( 0.00)	26(28.89)	0( 0.00)	936( 7.19)
大洋洲(%)	91( 1.95)	48( 1.12)	44( 2.33)	6( 0.45)	2( 0.40)	0( 0.00)	0( 0.00)	0( 0.00)	191( 1.47)
南美洲(%)	61( 1.30)	54( 1.25)	19( 1.01)	15( 1.12)	1( 0.20)	0( 0.00)	1( 1.11)	0( 0.00)	151( 1.16)
非洲(%)	0( 0.00)	2( 0.05)	2( 0.11)	1( 0.07)	0( 0.00)	0( 0.00)	0( 0.00)	0( 0.00)	5( 0.04)
发生国家
美国United States of America(%)	1927(41.19)	2007(46.64)	763(40.39)	165(12.37)	83(16.60)	0( 0.00)	23(25.56)	0( 0.00)	4968(38.14)
日本Japan(%)	907(19.39)	1079(25.08)	651(34.46)	406(30.43)	87(17.40)	0( 0.00)	13(14.44)	0( 0.00)	3143(24.13)
未指定Not Specified(%)	18( 0.38)	42( 0.98)	147( 7.78)	441(33.06)	262(52.40)	0( 0.00)	26(28.89)	0( 0.00)	936( 7.19)
法国France(%)	332( 7.10)	226( 5.25)	54( 2.86)	46( 3.45)	15( 3.00)	0( 0.00)	7( 7.78)	0( 0.00)	680( 5.22)
中国China(%)	48( 1.03)	131( 3.04)	4( 0.21)	27( 2.02)	15( 3.00)	202(100.0)	0( 0.00)	29(100.0)	456( 3.50)
德国Germany(%)	306( 6.54)	71( 1.65)	42( 2.22)	19( 1.42)	4( 0.80)	0( 0.00)	0( 0.00)	0( 0.00)	442( 3.39)
加拿大Canada(%)	222( 4.75)	68( 1.58)	10( 0.53)	11( 0.82)	7( 1.40)	0( 0.00)	2( 2.22)	0( 0.00)	320( 2.46)
英国United Kiongdom(%)	87( 1.86)	66( 1.53)	26( 1.38)	18( 1.35)	9( 1.80)	0( 0.00)	4( 4.44)	0( 0.00)	210( 1.61)
意大利Italy(%)	107( 2.29)	44( 1.02)	19( 1.01)	25( 1.87)	0( 0.00)	0( 0.00)	1( 1.11)	0( 0.00)	196( 1.50)
澳大利亚Australia(%)	90( 1.92)	42( 0.98)	44( 2.33)	6( 0.45)	1( 0.20)	0( 0.00)	0( 0.00)	0( 0.00)	183( 1.40)
西班牙Spain(%)	56( 1.20)	28( 0.65)	10( 0.53)	24( 1.80)	0( 0.00)	0( 0.00)	2( 2.22)	0( 0.00)	120( 0.92)
比利时Belgium(%)	66( 1.41)	15( 0.35)	11( 0.58)	11( 0.82)	0( 0.00)	0( 0.00)	2( 2.22)	0( 0.00)	105( 0.81)
爱尔兰Ireland(%)	55( 1.18)	6( 0.14)	18( 0.95)	2( 0.15)	0( 0.00)	0( 0.00)	0( 0.00)	0( 0.00)	81( 0.62)
瑞士Switzerland(%)	33( 0.71)	25( 0.58)	11( 0.58)	7( 0.52)	1( 0.20)	0( 0.00)	0( 0.00)	0( 0.00)	77( 0.59)
中国台湾Taiwan(%)	37( 0.79)	25( 0.58)	1( 0.05)	10( 0.75)	2( 0.40)	0( 0.00)	0( 0.00)	0( 0.00)	75( 0.58)
巴西Brazil(%)	28( 0.60)	27( 0.63)	3( 0.16)	9( 0.67)	1( 0.20)	0( 0.00)	1( 1.11)	0( 0.00)	69( 0.53)
韩国Korea(%)	12( 0.26)	33( 0.77)	1( 0.05)	18( 1.35)	3( 0.60)	0( 0.00)	0( 0.00)	0( 0.00)	67( 0.51)
波兰Poland(%)	30( 0.64)	25( 0.58)	4( 0.21)	7( 0.52)	0( 0.00)	0( 0.00)	0( 0.00)	0( 0.00)	66( 0.51)
荷兰Netherlands(%)	24( 0.51)	15( 0.35)	8( 0.42)	4( 0.30)	1( 0.20)	0( 0.00)	0( 0.00)	0( 0.00)	52( 0.40)
捷克Czech Republic(%)	36( 0.77)	5( 0.12)	6( 0.32)	2( 0.15)	0( 0.00)	0( 0.00)	0( 0.00)	0( 0.00)	49( 0.38)
葡萄牙Portugal(%)	15( 0.32)	27( 0.63)	2( 0.11)	4( 0.30)	1( 0.20)	0( 0.00)	0( 0.00)	0( 0.00)	49( 0.38)
奥地利Austria(%)	19( 0.41)	16( 0.37)	3( 0.16)	3( 0.22)	2( 0.40)	0( 0.00)	3( 3.33)	0( 0.00)	46( 0.35)
哥伦比亚Colombia(%)	26( 0.56)	10( 0.23)	6( 0.32)	0( 0.00)	0( 0.00)	0( 0.00)	0( 0.00)	0( 0.00)	42( 0.32)
以色列Israel(%)	13( 0.28)	16( 0.37)	6( 0.32)	4( 0.30)	1( 0.20)	0( 0.00)	0( 0.00)	0( 0.00)	40( 0.31)
希腊Greece(%)	7( 0.15)	23( 0.53)	1( 0.05)	4( 0.30)	0( 0.00)	0( 0.00)	1( 1.11)	0( 0.00)	36( 0.28)
塞尔维亚Serbia(%)	3( 0.06)	30( 0.70)	0( 0.00)	1( 0.07)	0( 0.00)	0( 0.00)	0( 0.00)	0( 0.00)	34( 0.26)
丹麦Denmark(%)	15( 0.32)	13( 0.30)	1( 0.05)	3( 0.22)	0( 0.00)	0( 0.00)	0( 0.00)	0( 0.00)	32( 0.25)
瑞典Sweden(%)	14( 0.30)	13( 0.30)	4( 0.21)	1( 0.07)	0( 0.00)	0( 0.00)	0( 0.00)	0( 0.00)	32( 0.25)
克罗地亚Croatia(%)	7( 0.15)	20( 0.46)	0( 0.00)	2( 0.15)	0( 0.00)	0( 0.00)	0( 0.00)	0( 0.00)	29( 0.22)
匈牙利Hungary(%)	17( 0.36)	5( 0.12)	5( 0.26)	2( 0.15)	0( 0.00)	0( 0.00)	0( 0.00)	0( 0.00)	29( 0.22)
罗马尼亚Romania(%)	13( 0.28)	12( 0.28)	1( 0.05)	1( 0.07)	0( 0.00)	0( 0.00)	0( 0.00)	0( 0.00)	27( 0.21)
挪威Norway(%)	13( 0.28)	8( 0.19)	4( 0.21)	1( 0.07)	0( 0.00)	0( 0.00)	0( 0.00)	0( 0.00)	26( 0.20)
墨西哥Mexico(%)	7( 0.15)	15( 0.35)	2( 0.11)	0( 0.00)	0( 0.00)	0( 0.00)	0( 0.00)	0( 0.00)	24( 0.18)
保加利亚Bulgaria(%)	8( 0.17)	15( 0.35)	0( 0.00)	0( 0.00)	0( 0.00)	0( 0.00)	0( 0.00)	0( 0.00)	23( 0.18)
印度India(%)	15( 0.32)	2( 0.05)	0( 0.00)	5( 0.37)	0( 0.00)	0( 0.00)	1( 1.11)	0( 0.00)	23( 0.18)
阿根廷Argentina(%)	1( 0.02)	15( 0.35)	5( 0.26)	1( 0.07)	0( 0.00)	0( 0.00)	0( 0.00)	0( 0.00)	22( 0.17)
俄罗斯Russia(%)	5( 0.11)	8( 0.19)	1( 0.05)	6( 0.45)	1( 0.20)	0( 0.00)	0( 0.00)	0( 0.00)	21( 0.16)
波多黎各Puerto Rico(%)	15( 0.32)	0( 0.00)	3( 0.16)	0( 0.00)	0( 0.00)	0( 0.00)	0( 0.00)	0( 0.00)	18( 0.14)
泰国Thailand(%)	1( 0.02)	11( 0.26)	1( 0.05)	4( 0.30)	0( 0.00)	0( 0.00)	0( 0.00)	0( 0.00)	17( 0.13)
斯洛文尼亚Slovenia(%)	4( 0.09)	10( 0.23)	0( 0.00)	2( 0.15)	0( 0.00)	0( 0.00)	0( 0.00)	0( 0.00)	16( 0.12)
中国香港Hongkong(%)	5( 0.11)	4( 0.09)	1( 0.05)	3( 0.22)	1( 0.20)	0( 0.00)	2( 2.22)	0( 0.00)	16( 0.12)
土耳其Turkey(%)	10( 0.21)	2( 0.05)	0( 0.00)	3( 0.22)	0( 0.00)	0( 0.00)	0( 0.00)	0( 0.00)	15( 0.12)
新加坡Singapore(%)	3( 0.06)	6( 0.14)	0( 0.00)	3( 0.22)	0( 0.00)	0( 0.00)	0( 0.00)	0( 0.00)	12( 0.09)
芬兰Finland(%)	3( 0.06)	4( 0.09)	2( 0.11)	2( 0.15)	0( 0.00)	0( 0.00)	0( 0.00)	0( 0.00)	11( 0.08)
新西兰New Zealand(%)	1( 0.02)	6( 0.14)	0( 0.00)	0( 0.00)	1( 0.20)	0( 0.00)	0( 0.00)	0( 0.00)	8( 0.06)
越南Vietnam(%)	0( 0.00)	4( 0.09)	0( 0.00)	3( 0.22)	0( 0.00)	0( 0.00)	0( 0.00)	0( 0.00)	7( 0.05)
黑山Montenegro(%)	0( 0.00)	5( 0.12)	0( 0.00)	1( 0.07)	0( 0.00)	0( 0.00)	0( 0.00)	0( 0.00)	6( 0.05)
马来西亚Malaysia(%)	0( 0.00)	2( 0.05)	0( 0.00)	4( 0.30)	0( 0.00)	0( 0.00)	0( 0.00)	0( 0.00)	6( 0.05)
智利Chile(%)	3( 0.06)	1( 0.02)	2( 0.11)	0( 0.00)	0( 0.00)	0( 0.00)	0( 0.00)	0( 0.00)	6( 0.05)
菲律宾Philippines(%)	0( 0.00)	4( 0.09)	0( 0.00)	0( 0.00)	1( 0.20)	0( 0.00)	0( 0.00)	0( 0.00)	5( 0.04)
斯洛伐克Slovakia(%)	1( 0.02)	1( 0.02)	0( 0.00)	1( 0.07)	0( 0.00)	0( 0.00)	2( 2.22)	0( 0.00)	5( 0.04)
黎巴嫩Lebanon(%)	4( 0.09)	0( 0.00)	0( 0.00)	0( 0.00)	0( 0.00)	0( 0.00)	0( 0.00)	0( 0.00)	4( 0.03)
立陶宛Lithuania(%)	2( 0.04)	2( 0.05)	0( 0.00)	0( 0.00)	0( 0.00)	0( 0.00)	0( 0.00)	0( 0.00)	4( 0.03)
秘鲁Peru(%)	1( 0.02)	1( 0.02)	1( 0.05)	1( 0.07)	0( 0.00)	0( 0.00)	0( 0.00)	0( 0.00)	4( 0.03)
埃及Egypt(%)	0( 0.00)	2( 0.05)	1( 0.05)	0( 0.00)	0( 0.00)	0( 0.00)	0( 0.00)	0( 0.00)	3( 0.02)
委内瑞拉Venezuela(%)	1( 0.02)	0( 0.00)	2( 0.11)	0( 0.00)	0( 0.00)	0( 0.00)	0( 0.00)	0( 0.00)	3( 0.02)
乌拉圭Uruguay(%)	0( 0.00)	0( 0.00)	0( 0.00)	3( 0.22)	0( 0.00)	0( 0.00)	0( 0.00)	0( 0.00)	3( 0.02)
印度尼西亚Indonesia(%)	0( 0.00)	1( 0.02)	0( 0.00)	1( 0.07)	1( 0.20)	0( 0.00)	0( 0.00)	0( 0.00)	3( 0.02)
冰岛Iceland(%)	0( 0.00)	2( 0.05)	0( 0.00)	0( 0.00)	0( 0.00)	0( 0.00)	0( 0.00)	0( 0.00)	2( 0.02)
波斯尼亚和黑塞哥维那Bosnia and Herzegovina(%)	0( 0.00)	1( 0.02)	0( 0.00)	1( 0.07)	0( 0.00)	0( 0.00)	0( 0.00)	0( 0.00)	2( 0.02)
玻利维亚Bolivia(%)	1( 0.02)	0( 0.00)	0( 0.00)	1( 0.07)	0( 0.00)	0( 0.00)	0( 0.00)	0( 0.00)	2( 0.02)
哥斯达黎加Costa Rica(%)	0( 0.00)	2( 0.05)	0( 0.00)	0( 0.00)	0( 0.00)	0( 0.00)	0( 0.00)	0( 0.00)	2( 0.02)
拉脱维亚Latvia(%)	0( 0.00)	2( 0.05)	0( 0.00)	0( 0.00)	0( 0.00)	0( 0.00)	0( 0.00)	0( 0.00)	2( 0.02)
沙特阿拉伯Saudi Arabia(%)	2( 0.04)	0( 0.00)	0( 0.00)	0( 0.00)	0( 0.00)	0( 0.00)	0( 0.00)	0( 0.00)	2( 0.02)
亚美尼亚Armenia(%)	0( 0.00)	0( 0.00)	0( 0.00)	2( 0.15)	0( 0.00)	0( 0.00)	0( 0.00)	0( 0.00)	2( 0.02)
爱沙尼亚Estonia(%)	0( 0.00)	1( 0.02)	0( 0.00)	0( 0.00)	0( 0.00)	0( 0.00)	0( 0.00)	0( 0.00)	1( 0.01)
洪都拉斯Honduras(%)	0( 0.00)	0( 0.00)	0( 0.00)	1( 0.07)	0( 0.00)	0( 0.00)	0( 0.00)	0( 0.00)	1( 0.01)
卢森堡Luxembourg(%)	1( 0.02)	0( 0.00)	0( 0.00)	0( 0.00)	0( 0.00)	0( 0.00)	0( 0.00)	0( 0.00)	1( 0.01)
马提尼克Martinique(%)	1( 0.02)	0( 0.00)	0( 0.00)	0( 0.00)	0( 0.00)	0( 0.00)	0( 0.00)	0( 0.00)	1( 0.01)
美属维尔京群岛Virgin Islands (U.S.)(%)	0( 0.00)	0( 0.00)	1( 0.05)	0( 0.00)	0( 0.00)	0( 0.00)	0( 0.00)	0( 0.00)	1( 0.01)
孟加拉国Bangladesh(%)	0( 0.00)	0( 0.00)	0( 0.00)	1( 0.07)	0( 0.00)	0( 0.00)	0( 0.00)	0( 0.00)	1( 0.01)
南非South Africa(%)	0( 0.00)	0( 0.00)	1( 0.05)	0( 0.00)	0( 0.00)	0( 0.00)	0( 0.00)	0( 0.00)	1( 0.01)
尼日利亚Nigeria(%)	0( 0.00)	0( 0.00)	0( 0.00)	1( 0.07)	0( 0.00)	0( 0.00)	0( 0.00)	0( 0.00)	1( 0.01)
牙买加Jamaica(%)	0( 0.00)	1( 0.02)	0( 0.00)	0( 0.00)	0( 0.00)	0( 0.00)	0( 0.00)	0( 0.00)	1( 0.01)
报告国家所属洲
北美洲(%)	2183(46.67)	2133(49.57)	904(47.86)	289(21.66)	159(31.80)	0( 0.00)	31(34.44)	0( 0.00)	5699(43.75)
亚洲(%)	1060(22.66)	1318(30.63)	672(35.57)	667(50.00)	259(51.80)	202(100.0)	19(21.11)	29(100.0)	4226(32.45)
欧洲(%)	1279(27.34)	745(17.31)	246(13.02)	335(25.11)	74(14.80)	0( 0.00)	37(41.11)	0( 0.00)	2716(20.85)
大洋洲(%)	90( 1.92)	48( 1.12)	45( 2.38)	12( 0.90)	3( 0.60)	0( 0.00)	1( 1.11)	0( 0.00)	199( 1.53)
南美洲(%)	60( 1.28)	55( 1.28)	19( 1.01)	28( 2.10)	5( 1.00)	0( 0.00)	2( 2.22)	0( 0.00)	169( 1.30)
Not Specified(%)	6( 0.13)	1( 0.02)	2( 0.11)	2( 0.15)	0( 0.00)	0( 0.00)	0( 0.00)	0( 0.00)	11( 0.08)
非洲(%)	0( 0.00)	3( 0.07)	1( 0.05)	1( 0.07)	0( 0.00)	0( 0.00)	0( 0.00)	0( 0.00)	5( 0.04)
报告国家
美国United States of America(%)	1944(41.56)	2046(47.55)	890(47.11)	259(19.42)	142(28.40)	0( 0.00)	27(30.00)	0( 0.00)	5308(40.75)
日本Japan(%)	907(19.39)	1079(25.08)	652(34.52)	444(33.28)	207(41.40)	0( 0.00)	14(15.56)	0( 0.00)	3303(25.36)
法国France(%)	332( 7.10)	225( 5.23)	57( 3.02)	71( 5.32)	36( 7.20)	0( 0.00)	8( 8.89)	0( 0.00)	729( 5.60)
中国China(%)	48( 1.03)	131( 3.04)	4( 0.21)	87( 6.52)	38( 7.60)	202(100.0)	0( 0.00)	29(100.0)	539( 4.14)
德国Germany(%)	307( 6.56)	71( 1.65)	46( 2.44)	36( 2.70)	5( 1.00)	0( 0.00)	3( 3.33)	0( 0.00)	468( 3.59)
加拿大Canada(%)	218( 4.66)	69( 1.60)	9( 0.48)	25( 1.87)	17( 3.40)	0( 0.00)	4( 4.44)	0( 0.00)	342( 2.63)
英国United Kiongdom(%)	87( 1.86)	66( 1.53)	30( 1.59)	28( 2.10)	15( 3.00)	0( 0.00)	9(10.00)	0( 0.00)	235( 1.80)
意大利Italy(%)	108( 2.31)	44( 1.02)	19( 1.01)	35( 2.62)	2( 0.40)	0( 0.00)	2( 2.22)	0( 0.00)	210( 1.61)
澳大利亚Australia(%)	89( 1.90)	42( 0.98)	45( 2.38)	9( 0.67)	1( 0.20)	0( 0.00)	1( 1.11)	0( 0.00)	187( 1.44)
西班牙Spain(%)	55( 1.18)	28( 0.65)	10( 0.53)	38( 2.85)	1( 0.20)	0( 0.00)	2( 2.22)	0( 0.00)	134( 1.03)
比利时Belgium(%)	65( 1.39)	13( 0.30)	11( 0.58)	17( 1.27)	0( 0.00)	0( 0.00)	4( 4.44)	0( 0.00)	110( 0.84)
韩国Korea(%)	12( 0.26)	33( 0.77)	1( 0.05)	54( 4.05)	3( 0.60)	0( 0.00)	0( 0.00)	0( 0.00)	103( 0.79)
中国台湾Taiwan(%)	38( 0.81)	24( 0.56)	1( 0.05)	21( 1.57)	5( 1.00)	0( 0.00)	0( 0.00)	0( 0.00)	89( 0.68)
瑞士Switzerland(%)	32( 0.68)	26( 0.60)	12( 0.64)	10( 0.75)	1( 0.20)	0( 0.00)	0( 0.00)	0( 0.00)	81( 0.62)
巴西Brazil(%)	28( 0.60)	27( 0.63)	3( 0.16)	18( 1.35)	3( 0.60)	0( 0.00)	1( 1.11)	0( 0.00)	80( 0.61)
爱尔兰Ireland(%)	55( 1.18)	5( 0.12)	17( 0.90)	2( 0.15)	0( 0.00)	0( 0.00)	0( 0.00)	0( 0.00)	79( 0.61)
波兰Poland(%)	31( 0.66)	25( 0.58)	5( 0.26)	17( 1.27)	0( 0.00)	0( 0.00)	0( 0.00)	0( 0.00)	78( 0.60)
捷克Czech Republic(%)	36( 0.77)	5( 0.12)	6( 0.32)	5( 0.37)	3( 0.60)	0( 0.00)	0( 0.00)	0( 0.00)	55( 0.42)
葡萄牙Portugal(%)	15( 0.32)	27( 0.63)	2( 0.11)	6( 0.45)	2( 0.40)	0( 0.00)	1( 1.11)	0( 0.00)	53( 0.41)
荷兰Netherlands(%)	24( 0.51)	15( 0.35)	8( 0.42)	4( 0.30)	1( 0.20)	0( 0.00)	0( 0.00)	0( 0.00)	52( 0.40)
奥地利Austria(%)	19( 0.41)	16( 0.37)	3( 0.16)	4( 0.30)	2( 0.40)	0( 0.00)	3( 3.33)	0( 0.00)	47( 0.36)
哥伦比亚Colombia(%)	25( 0.53)	10( 0.23)	6( 0.32)	0( 0.00)	0( 0.00)	0( 0.00)	0( 0.00)	0( 0.00)	41( 0.31)
俄罗斯Russia(%)	5( 0.11)	8( 0.19)	1( 0.05)	24( 1.80)	2( 0.40)	0( 0.00)	0( 0.00)	0( 0.00)	40( 0.31)
以色列Israel(%)	12( 0.26)	16( 0.37)	7( 0.37)	4( 0.30)	1( 0.20)	0( 0.00)	0( 0.00)	0( 0.00)	40( 0.31)
印度India(%)	18( 0.38)	3( 0.07)	5( 0.26)	9( 0.67)	0( 0.00)	0( 0.00)	3( 3.33)	0( 0.00)	38( 0.29)
希腊Greece(%)	7( 0.15)	23( 0.53)	1( 0.05)	5( 0.37)	0( 0.00)	0( 0.00)	1( 1.11)	0( 0.00)	37( 0.28)
瑞典Sweden(%)	14( 0.30)	13( 0.30)	4( 0.21)	2( 0.15)	0( 0.00)	0( 0.00)	1( 1.11)	0( 0.00)	34( 0.26)
塞尔维亚Serbia(%)	3( 0.06)	30( 0.70)	0( 0.00)	1( 0.07)	0( 0.00)	0( 0.00)	0( 0.00)	0( 0.00)	34( 0.26)
克罗地亚Croatia(%)	7( 0.15)	20( 0.46)	0( 0.00)	6( 0.45)	0( 0.00)	0( 0.00)	0( 0.00)	0( 0.00)	33( 0.25)
丹麦Denmark(%)	15( 0.32)	13( 0.30)	1( 0.05)	3( 0.22)	0( 0.00)	0( 0.00)	0( 0.00)	0( 0.00)	32( 0.25)
匈牙利Hungary(%)	17( 0.36)	5( 0.12)	6( 0.32)	2( 0.15)	2( 0.40)	0( 0.00)	0( 0.00)	0( 0.00)	32( 0.25)
罗马尼亚Romania(%)	13( 0.28)	12( 0.28)	2( 0.11)	2( 0.15)	1( 0.20)	0( 0.00)	0( 0.00)	0( 0.00)	30( 0.23)
挪威Norway(%)	13( 0.28)	8( 0.19)	4( 0.21)	2( 0.15)	0( 0.00)	0( 0.00)	0( 0.00)	0( 0.00)	27( 0.21)
墨西哥Mexico(%)	7( 0.15)	15( 0.35)	2( 0.11)	2( 0.15)	0( 0.00)	0( 0.00)	0( 0.00)	0( 0.00)	26( 0.20)
泰国Thailand(%)	1( 0.02)	11( 0.26)	1( 0.05)	11( 0.82)	1( 0.20)	0( 0.00)	0( 0.00)	0( 0.00)	25( 0.19)
阿根廷Argentina(%)	1( 0.02)	16( 0.37)	5( 0.26)	1( 0.07)	0( 0.00)	0( 0.00)	1( 1.11)	0( 0.00)	24( 0.18)
保加利亚Bulgaria(%)	8( 0.17)	15( 0.35)	0( 0.00)	0( 0.00)	0( 0.00)	0( 0.00)	0( 0.00)	0( 0.00)	23( 0.18)
土耳其Turkey(%)	10( 0.21)	2( 0.05)	0( 0.00)	9( 0.67)	0( 0.00)	0( 0.00)	0( 0.00)	0( 0.00)	21( 0.16)
斯洛文尼亚Slovenia(%)	4( 0.09)	10( 0.23)	0( 0.00)	5( 0.37)	0( 0.00)	0( 0.00)	0( 0.00)	0( 0.00)	19( 0.15)
中国香港Hongkong(%)	5( 0.11)	4( 0.09)	1( 0.05)	5( 0.37)	1( 0.20)	0( 0.00)	2( 2.22)	0( 0.00)	18( 0.14)
波多黎各Puerto Rico(%)	13( 0.28)	0( 0.00)	3( 0.16)	1( 0.07)	0( 0.00)	0( 0.00)	0( 0.00)	0( 0.00)	17( 0.13)
新加坡Singapore(%)	3( 0.06)	7( 0.16)	0( 0.00)	4( 0.30)	0( 0.00)	0( 0.00)	0( 0.00)	0( 0.00)	14( 0.11)
芬兰Finland(%)	3( 0.06)	4( 0.09)	1( 0.05)	4( 0.30)	0( 0.00)	0( 0.00)	1( 1.11)	0( 0.00)	13( 0.10)
新西兰New Zealand(%)	1( 0.02)	6( 0.14)	0( 0.00)	3( 0.22)	2( 0.40)	0( 0.00)	0( 0.00)	0( 0.00)	12( 0.09)
未指定Not Specified(%)	6( 0.13)	1( 0.02)	2( 0.11)	2( 0.15)	0( 0.00)	0( 0.00)	0( 0.00)	0( 0.00)	11( 0.08)
越南Vietnam(%)	0( 0.00)	4( 0.09)	0( 0.00)	5( 0.37)	0( 0.00)	0( 0.00)	0( 0.00)	0( 0.00)	9( 0.07)
秘鲁Peru(%)	1( 0.02)	1( 0.02)	1( 0.05)	4( 0.30)	1( 0.20)	0( 0.00)	0( 0.00)	0( 0.00)	8( 0.06)
智利Chile(%)	3( 0.06)	1( 0.02)	2( 0.11)	1( 0.07)	0( 0.00)	0( 0.00)	0( 0.00)	0( 0.00)	7( 0.05)
菲律宾Philippines(%)	0( 0.00)	4( 0.09)	0( 0.00)	1( 0.07)	1( 0.20)	0( 0.00)	0( 0.00)	0( 0.00)	6( 0.05)
黑山Montenegro(%)	0( 0.00)	5( 0.12)	0( 0.00)	1( 0.07)	0( 0.00)	0( 0.00)	0( 0.00)	0( 0.00)	6( 0.05)
黎巴嫩Lebanon(%)	4( 0.09)	0( 0.00)	0( 0.00)	1( 0.07)	1( 0.20)	0( 0.00)	0( 0.00)	0( 0.00)	6( 0.05)
马来西亚Malaysia(%)	0( 0.00)	2( 0.05)	0( 0.00)	4( 0.30)	0( 0.00)	0( 0.00)	0( 0.00)	0( 0.00)	6( 0.05)
斯洛伐克Slovakia(%)	1( 0.02)	1( 0.02)	0( 0.00)	2( 0.15)	0( 0.00)	0( 0.00)	2( 2.22)	0( 0.00)	6( 0.05)
立陶宛Lithuania(%)	2( 0.04)	2( 0.05)	0( 0.00)	0( 0.00)	0( 0.00)	0( 0.00)	0( 0.00)	0( 0.00)	4( 0.03)
委内瑞拉Venezuela(%)	1( 0.02)	0( 0.00)	2( 0.11)	0( 0.00)	1( 0.20)	0( 0.00)	0( 0.00)	0( 0.00)	4( 0.03)
乌拉圭Uruguay(%)	1( 0.02)	0( 0.00)	0( 0.00)	3( 0.22)	0( 0.00)	0( 0.00)	0( 0.00)	0( 0.00)	4( 0.03)
埃及Egypt(%)	0( 0.00)	2( 0.05)	0( 0.00)	1( 0.07)	0( 0.00)	0( 0.00)	0( 0.00)	0( 0.00)	3( 0.02)
沙特阿拉伯Saudi Arabia(%)	2( 0.04)	0( 0.00)	0( 0.00)	1( 0.07)	0( 0.00)	0( 0.00)	0( 0.00)	0( 0.00)	3( 0.02)
印度尼西亚Indonesia(%)	0( 0.00)	1( 0.02)	0( 0.00)	1( 0.07)	1( 0.20)	0( 0.00)	0( 0.00)	0( 0.00)	3( 0.02)
冰岛Iceland(%)	0( 0.00)	2( 0.05)	0( 0.00)	0( 0.00)	0( 0.00)	0( 0.00)	0( 0.00)	0( 0.00)	2( 0.02)
波斯尼亚和黑塞哥维那Bosnia and Herzegovina(%)	0( 0.00)	1( 0.02)	0( 0.00)	1( 0.07)	0( 0.00)	0( 0.00)	0( 0.00)	0( 0.00)	2( 0.02)
哥斯达黎加Costa Rica(%)	0( 0.00)	2( 0.05)	0( 0.00)	0( 0.00)	0( 0.00)	0( 0.00)	0( 0.00)	0( 0.00)	2( 0.02)
格鲁吉亚Georgia(%)	0( 0.00)	0( 0.00)	0( 0.00)	2( 0.15)	0( 0.00)	0( 0.00)	0( 0.00)	0( 0.00)	2( 0.02)
拉脱维亚Latvia(%)	0( 0.00)	2( 0.05)	0( 0.00)	0( 0.00)	0( 0.00)	0( 0.00)	0( 0.00)	0( 0.00)	2( 0.02)
南非South Africa(%)	0( 0.00)	1( 0.02)	1( 0.05)	0( 0.00)	0( 0.00)	0( 0.00)	0( 0.00)	0( 0.00)	2( 0.02)
斯里兰卡Sri Lanka(%)	0( 0.00)	1( 0.02)	0( 0.00)	0( 0.00)	1( 0.20)	0( 0.00)	0( 0.00)	0( 0.00)	2( 0.02)
亚美尼亚Armenia(%)	0( 0.00)	0( 0.00)	0( 0.00)	2( 0.15)	0( 0.00)	0( 0.00)	0( 0.00)	0( 0.00)	2( 0.02)
爱沙尼亚Estonia(%)	0( 0.00)	1( 0.02)	0( 0.00)	0( 0.00)	0( 0.00)	0( 0.00)	0( 0.00)	0( 0.00)	1( 0.01)
玻利维亚Bolivia(%)	0( 0.00)	0( 0.00)	0( 0.00)	1( 0.07)	0( 0.00)	0( 0.00)	0( 0.00)	0( 0.00)	1( 0.01)
哈萨克斯坦Kazakstan(%)	0( 0.00)	0( 0.00)	0( 0.00)	1( 0.07)	0( 0.00)	0( 0.00)	0( 0.00)	0( 0.00)	1( 0.01)
洪都拉斯Honduras(%)	0( 0.00)	0( 0.00)	0( 0.00)	1( 0.07)	0( 0.00)	0( 0.00)	0( 0.00)	0( 0.00)	1( 0.01)
卢森堡Luxembourg(%)	1( 0.02)	0( 0.00)	0( 0.00)	0( 0.00)	0( 0.00)	0( 0.00)	0( 0.00)	0( 0.00)	1( 0.01)
马其顿Macedonia (the former Yugoslav Republic of)(%)	0( 0.00)	0( 0.00)	0( 0.00)	1( 0.07)	0( 0.00)	0( 0.00)	0( 0.00)	0( 0.00)	1( 0.01)
马提尼克Martinique(%)	1( 0.02)	0( 0.00)	0( 0.00)	0( 0.00)	0( 0.00)	0( 0.00)	0( 0.00)	0( 0.00)	1( 0.01)
孟加拉国Bangladesh(%)	0( 0.00)	0( 0.00)	0( 0.00)	1( 0.07)	0( 0.00)	0( 0.00)	0( 0.00)	0( 0.00)	1( 0.01)
危地马拉Guatemala(%)	0( 0.00)	0( 0.00)	0( 0.00)	1( 0.07)	0( 0.00)	0( 0.00)	0( 0.00)	0( 0.00)	1( 0.01)
牙买加Jamaica(%)	0( 0.00)	1( 0.02)	0( 0.00)	0( 0.00)	0( 0.00)	0( 0.00)	0( 0.00)	0( 0.00)	1( 0.01)
约旦Jordan(%)	0( 0.00)	0( 0.00)	0( 0.00)	1( 0.07)	0( 0.00)	0( 0.00)	0( 0.00)	0( 0.00)	1( 0.01)
给药途径
INTRAVENOUS (NOT OTHERWISE S(%)	1835(39.23)	1370(31.84)	358(18.95)	325(24.36)	232(46.40)	0( 0.00)	36(40.00)	3(10.34)	4159(31.93)
INTRAVENOUS DRIP(%)	901(19.26)	1174(27.28)	587(31.07)	548(41.08)	164(32.80)	187(92.57)	12(13.33)	22(75.86)	3595(27.60)
Not Specified(%)	628(13.42)	1554(36.11)	358(18.95)	8( 0.60)	90(18.00)	14( 6.93)	41(45.56)	4(13.79)	2697(20.71)
UNKNOWN(%)	1293(27.64)	124( 2.88)	406(21.49)	447(33.51)	8( 1.60)	0( 0.00)	1( 1.11)	0( 0.00)	2279(17.50)
INTRAVENOUS(%)	2( 0.04)	58( 1.35)	177( 9.37)	0( 0.00)	0( 0.00)	0( 0.00)	0( 0.00)	0( 0.00)	237( 1.82)
ORAL(%)	1( 0.02)	11( 0.26)	2( 0.11)	0( 0.00)	0( 0.00)	0( 0.00)	0( 0.00)	0( 0.00)	14( 0.11)
OTHER(%)	12( 0.26)	0( 0.00)	0( 0.00)	1( 0.07)	0( 0.00)	0( 0.00)	0( 0.00)	0( 0.00)	13( 0.10)
INTRAVENOUS BOLUS(%)	0( 0.00)	6( 0.14)	0( 0.00)	0( 0.00)	4( 0.80)	1( 0.50)	0( 0.00)	0( 0.00)	11( 0.08)
SUBCUTANEOUS(%)	2( 0.04)	1( 0.02)	0( 0.00)	4( 0.30)	1( 0.20)	0( 0.00)	0( 0.00)	0( 0.00)	8( 0.06)
PARENTERAL(%)	2( 0.04)	5( 0.12)	0( 0.00)	0( 0.00)	0( 0.00)	0( 0.00)	0( 0.00)	0( 0.00)	7( 0.05)
ENDOCERVICAL(%)	2( 0.04)	0( 0.00)	1( 0.05)	0( 0.00)	0( 0.00)	0( 0.00)	0( 0.00)	0( 0.00)	3( 0.02)
INTRACAVERNOUS(%)	0( 0.00)	0( 0.00)	0( 0.00)	1( 0.07)	0( 0.00)	0( 0.00)	0( 0.00)	0( 0.00)	1( 0.01)
INTRAMUSCULAR(%)	0( 0.00)	0( 0.00)	0( 0.00)	0( 0.00)	1( 0.20)	0( 0.00)	0( 0.00)	0( 0.00)	1( 0.01)
适应症
Malignant melanoma(恶性黑素瘤)(%)	940(20.09)	274( 6.37)	610(32.29)	15( 1.12)	1( 0.20)	0( 0.00)	0( 0.00)	4(13.79)	1844(14.16)
Non-small cell lung cancer(非小细胞肺癌)(%)	466( 9.96)	402( 9.34)	103( 5.45)	301(22.56)	142(28.40)	0( 0.00)	0( 0.00)	0( 0.00)	1414(10.86)
Metastatic malignant melanoma(转移性恶性黑素瘤)(%)	352( 7.52)	221( 5.14)	291(15.40)	7( 0.52)	0( 0.00)	0( 0.00)	0( 0.00)	1( 3.45)	872( 6.69)
Not Specified(%)	10( 0.21)	504(11.71)	172( 9.11)	4( 0.30)	75(15.00)	0( 0.00)	0( 0.00)	0( 0.00)	765( 5.87)
Product used for unknown indication(产品使用的适应症不明)(%)	389( 8.32)	50( 1.16)	135( 7.15)	66( 4.95)	2( 0.40)	0( 0.00)	13(14.44)	0( 0.00)	655( 5.03)
Renal cell carcinoma(肾细胞癌)(%)	475(10.15)	85( 1.98)	59( 3.12)	7( 0.52)	0( 0.00)	0( 0.00)	7( 7.78)	0( 0.00)	633( 4.86)
Lung neoplasm malignant(肺恶性肿瘤)(%)	214( 4.57)	217( 5.04)	11( 0.58)	40( 3.00)	25( 5.00)	60(29.70)	0( 0.00)	0( 0.00)	567( 4.35)
Non-small cell lung cancer recurrent(复发性非小细胞肺癌)(%)	196( 4.19)	2( 0.05)	166( 8.79)	0( 0.00)	0( 0.00)	0( 0.00)	0( 0.00)	0( 0.00)	364( 2.79)
Hepatocellular carcinoma(肝细胞癌)(%)	49( 1.05)	14( 0.33)	0( 0.00)	215(16.12)	74(14.80)	7( 3.47)	2( 2.22)	0( 0.00)	361( 2.77)
Lung adenocarcinoma(肺腺癌)(%)	54( 1.15)	189( 4.39)	7( 0.37)	76( 5.70)	5( 1.00)	9( 4.46)	0( 0.00)	0( 0.00)	340( 2.61)
Metastatic renal cell carcinoma(转移性肾细胞癌)(%)	189( 4.04)	12( 0.28)	118( 6.25)	2( 0.15)	2( 0.40)	0( 0.00)	6( 6.67)	0( 0.00)	329( 2.53)
Triple negative breast cancer(三阴乳腺癌)(%)	2( 0.04)	252( 5.86)	0( 0.00)	44( 3.30)	0( 0.00)	0( 0.00)	0( 0.00)	2( 6.90)	300( 2.30)
Transitional cell carcinoma(移行细胞癌)(%)	19( 0.41)	106( 2.46)	1( 0.05)	39( 2.92)	2( 0.40)	1( 0.50)	26(28.89)	1( 3.45)	195( 1.50)
Renal cancer(肾癌)(%)	118( 2.52)	61( 1.42)	12( 0.64)	1( 0.07)	0( 0.00)	0( 0.00)	1( 1.11)	1( 3.45)	194( 1.49)
Endometrial cancer(子宫内膜癌)(%)	0( 0.00)	173( 4.02)	0( 0.00)	1( 0.07)	0( 0.00)	2( 0.99)	0( 0.00)	0( 0.00)	176( 1.35)
Gastric cancer(胃癌)(%)	149( 3.19)	18( 0.42)	3( 0.16)	2( 0.15)	0( 0.00)	3( 1.49)	0( 0.00)	0( 0.00)	175( 1.34)
Uterine cancer(子宫癌)(%)	0( 0.00)	159( 3.70)	0( 0.00)	0( 0.00)	0( 0.00)	0( 0.00)	0( 0.00)	0( 0.00)	159( 1.22)
Oesophageal carcinoma(食道癌)(%)	55( 1.18)	48( 1.12)	21( 1.11)	0( 0.00)	0( 0.00)	15( 7.43)	0( 0.00)	1( 3.45)	140( 1.07)
Neoplasm malignant(恶性肿瘤)(%)	14( 0.30)	44( 1.02)	9( 0.48)	64( 4.80)	4( 0.80)	1( 0.50)	1( 1.11)	0( 0.00)	137( 1.05)
Small cell lung cancer(小细胞肺癌)(%)	27( 0.58)	4( 0.09)	3( 0.16)	57( 4.27)	36( 7.20)	0( 0.00)	0( 0.00)	1( 3.45)	128( 0.98)
Squamous cell carcinoma of lung(肺鳞状细胞癌)(%)	38( 0.81)	51( 1.19)	1( 0.05)	9( 0.67)	4( 0.80)	20( 9.90)	0( 0.00)	1( 3.45)	124( 0.95)
Bladder cancer(膀胱癌)(%)	15( 0.32)	75( 1.74)	1( 0.05)	17( 1.27)	1( 0.20)	0( 0.00)	7( 7.78)	2( 6.90)	118( 0.91)
Head and neck cancer(头颈癌)(%)	88( 1.88)	28( 0.65)	0( 0.00)	0( 0.00)	0( 0.00)	0( 0.00)	0( 0.00)	0( 0.00)	116( 0.89)
Non-small cell lung cancer stage IV(非小细胞肺癌 IV 期)(%)	9( 0.19)	85( 1.98)	1( 0.05)	14( 1.05)	0( 0.00)	0( 0.00)	0( 0.00)	0( 0.00)	109( 0.84)
Non-small cell lung cancer metastatic(转移性非小细胞肺癌)(%)	24( 0.51)	38( 0.88)	1( 0.05)	24( 1.80)	3( 0.60)	0( 0.00)	0( 0.00)	0( 0.00)	90( 0.69)
Lung adenocarcinoma stage IV(肺腺癌 IV 期)(%)	7( 0.15)	74( 1.72)	1( 0.05)	2( 0.15)	0( 0.00)	1( 0.50)	0( 0.00)	0( 0.00)	85( 0.65)
Hodgkin s disease(霍奇金氏病)(%)	63( 1.35)	16( 0.37)	1( 0.05)	0( 0.00)	0( 0.00)	0( 0.00)	1( 1.11)	0( 0.00)	81( 0.62)
Breast cancer(乳腺癌)(%)	8( 0.17)	46( 1.07)	0( 0.00)	17( 1.27)	1( 0.20)	1( 0.50)	0( 0.00)	1( 3.45)	74( 0.57)
Malignant melanoma stage IV(恶性黑素瘤 IV 期)(%)	12( 0.26)	31( 0.72)	29( 1.54)	0( 0.00)	0( 0.00)	0( 0.00)	0( 0.00)	0( 0.00)	72( 0.55)
Clear cell renal cell carcinoma(肾透明细胞癌)(%)	40( 0.86)	17( 0.40)	5( 0.26)	1( 0.07)	0( 0.00)	1( 0.50)	1( 1.11)	1( 3.45)	66( 0.51)
Renal cell carcinoma stage IV(肾细胞癌 IV 期)(%)	16( 0.34)	49( 1.14)	0( 0.00)	0( 0.00)	0( 0.00)	0( 0.00)	0( 0.00)	0( 0.00)	65( 0.50)
Hepatic cancer(肝癌)(%)	17( 0.36)	13( 0.30)	0( 0.00)	18( 1.35)	1( 0.20)	12( 5.94)	0( 0.00)	1( 3.45)	62( 0.48)
Small cell lung cancer extensive stage(小细胞肺癌广泛期)(%)	0( 0.00)	0( 0.00)	0( 0.00)	51( 3.82)	10( 2.00)	0( 0.00)	0( 0.00)	0( 0.00)	61( 0.47)
Squamous cell carcinoma of head and neck(头颈部鳞状细胞癌)(%)	33( 0.71)	21( 0.49)	2( 0.11)	2( 0.15)	1( 0.20)	0( 0.00)	0( 0.00)	0( 0.00)	59( 0.45)
Cervix carcinoma(宫颈癌)(%)	2( 0.04)	44( 1.02)	0( 0.00)	9( 0.67)	1( 0.20)	2( 0.99)	0( 0.00)	0( 0.00)	58( 0.45)
Lung cancer metastatic(转移性肺癌)(%)	14( 0.30)	28( 0.65)	0( 0.00)	6( 0.45)	1( 0.20)	0( 0.00)	0( 0.00)	0( 0.00)	49( 0.38)
Ovarian cancer(卵巢癌)(%)	9( 0.19)	10( 0.23)	0( 0.00)	27( 2.02)	1( 0.20)	1( 0.50)	0( 0.00)	0( 0.00)	48( 0.37)
Lung carcinoma cell type unspecified stage IV(细胞类型未特指的肺癌 IV 期)(%)	11( 0.24)	30( 0.70)	0( 0.00)	2( 0.15)	0( 0.00)	0( 0.00)	0( 0.00)	0( 0.00)	43( 0.33)
Lung squamous cell carcinoma stage IV(肺鳞状细胞癌 IV 期)(%)	2( 0.04)	35( 0.81)	1( 0.05)	2( 0.15)	0( 0.00)	2( 0.99)	0( 0.00)	0( 0.00)	42( 0.32)
Pleural mesothelioma malignant(胸膜恶性间皮瘤)(%)	15( 0.32)	1( 0.02)	25( 1.32)	0( 0.00)	0( 0.00)	0( 0.00)	0( 0.00)	0( 0.00)	41( 0.31)
Squamous cell carcinoma(鳞状细胞癌)(%)	16( 0.34)	21( 0.49)	0( 0.00)	1( 0.07)	1( 0.20)	1( 0.50)	0( 0.00)	0( 0.00)	40( 0.31)
Colon cancer(结肠癌)(%)	14( 0.30)	19( 0.44)	2( 0.11)	0( 0.00)	0( 0.00)	4( 1.98)	0( 0.00)	0( 0.00)	39( 0.30)
Bronchial carcinoma(支气管癌)(%)	9( 0.19)	18( 0.42)	0( 0.00)	4( 0.30)	4( 0.80)	0( 0.00)	0( 0.00)	0( 0.00)	35( 0.27)
Neuroendocrine carcinoma of the skin(皮肤神经内分泌癌)(%)	4( 0.09)	22( 0.51)	0( 0.00)	0( 0.00)	0( 0.00)	0( 0.00)	9(10.00)	0( 0.00)	35( 0.27)
Bladder transitional cell carcinoma(膀胱移行细胞癌)(%)	2( 0.04)	15( 0.35)	0( 0.00)	13( 0.97)	1( 0.20)	0( 0.00)	1( 1.11)	0( 0.00)	32( 0.25)
Renal cancer metastatic(肾癌转移)(%)	19( 0.41)	7( 0.16)	6( 0.32)	0( 0.00)	0( 0.00)	0( 0.00)	0( 0.00)	0( 0.00)	32( 0.25)
Non-small cell lung cancer stage III(非小细胞肺癌 III 期)(%)	1( 0.02)	3( 0.07)	0( 0.00)	2( 0.15)	25( 5.00)	0( 0.00)	0( 0.00)	0( 0.00)	31( 0.24)
Colorectal cancer(结肠直肠癌)(%)	19( 0.41)	6( 0.14)	3( 0.16)	2( 0.15)	0( 0.00)	0( 0.00)	0( 0.00)	0( 0.00)	30( 0.23)
Malignant melanoma stage III(恶性黑素瘤 III 期)(%)	11( 0.24)	15( 0.35)	4( 0.21)	0( 0.00)	0( 0.00)	0( 0.00)	0( 0.00)	0( 0.00)	30( 0.23)
Bile duct cancer(胆管癌)(%)	1( 0.02)	2( 0.05)	0( 0.00)	2( 0.15)	24( 4.80)	0( 0.00)	0( 0.00)	0( 0.00)	29( 0.22)
Pleural mesothelioma(胸膜间皮瘤)(%)	27( 0.58)	0( 0.00)	1( 0.05)	0( 0.00)	0( 0.00)	0( 0.00)	0( 0.00)	0( 0.00)	28( 0.21)
Endometrial adenocarcinoma(子宫内膜腺癌)(%)	0( 0.00)	25( 0.58)	0( 0.00)	0( 0.00)	0( 0.00)	0( 0.00)	0( 0.00)	0( 0.00)	25( 0.19)
Pancreatic carcinoma(胰腺癌)(%)	6( 0.13)	7( 0.16)	1( 0.05)	2( 0.15)	5( 1.00)	0( 0.00)	1( 1.11)	2( 6.90)	24( 0.18)
Cervix carcinoma stage IV(宫颈癌 IV 期)(%)	1( 0.02)	20( 0.46)	0( 0.00)	1( 0.07)	0( 0.00)	0( 0.00)	0( 0.00)	1( 3.45)	23( 0.18)
Cholangiocarcinoma(胆管细胞癌)(%)	2( 0.04)	6( 0.14)	0( 0.00)	9( 0.67)	4( 0.80)	1( 0.50)	1( 1.11)	0( 0.00)	23( 0.18)
Prostate cancer(前列腺癌)(%)	9( 0.19)	5( 0.12)	8( 0.42)	0( 0.00)	0( 0.00)	1( 0.50)	0( 0.00)	0( 0.00)	23( 0.18)
Transitional cell carcinoma metastatic(转移性移行细胞癌)(%)	2( 0.04)	8( 0.19)	0( 0.00)	11( 0.82)	0( 0.00)	0( 0.00)	1( 1.11)	1( 3.45)	23( 0.18)
Adenocarcinoma(腺癌)(%)	8( 0.17)	10( 0.23)	0( 0.00)	4( 0.30)	0( 0.00)	0( 0.00)	0( 0.00)	0( 0.00)	22( 0.17)
Neoplasm(肿瘤)(%)	2( 0.04)	5( 0.12)	0( 0.00)	12( 0.90)	3( 0.60)	0( 0.00)	0( 0.00)	0( 0.00)	22( 0.17)
Mesothelioma(间皮瘤)(%)	16( 0.34)	3( 0.07)	2( 0.11)	0( 0.00)	0( 0.00)	0( 0.00)	0( 0.00)	0( 0.00)	21( 0.16)
Breast cancer metastatic(转移性乳腺癌)(%)	4( 0.09)	9( 0.21)	0( 0.00)	7( 0.52)	0( 0.00)	0( 0.00)	0( 0.00)	0( 0.00)	20( 0.15)
Metastatic neoplasm(转移性肿瘤)(%)	4( 0.09)	3( 0.07)	3( 0.16)	7( 0.52)	0( 0.00)	0( 0.00)	0( 0.00)	1( 3.45)	18( 0.14)
Oesophageal squamous cell carcinoma(食管鳞癌)(%)	5( 0.11)	4( 0.09)	2( 0.11)	1( 0.07)	0( 0.00)	6( 2.97)	0( 0.00)	0( 0.00)	18( 0.14)
Nasopharyngeal cancer(鼻咽癌)(%)	4( 0.09)	1( 0.02)	0( 0.00)	0( 0.00)	0( 0.00)	10( 4.95)	0( 0.00)	1( 3.45)	16( 0.12)
Lung adenocarcinoma stage III(肺腺癌 III 期)(%)	2( 0.04)	10( 0.23)	0( 0.00)	0( 0.00)	2( 0.40)	1( 0.50)	0( 0.00)	0( 0.00)	15( 0.12)
Oesophageal carcinoma recurrent(复发性食管癌)(%)	1( 0.02)	1( 0.02)	13( 0.69)	0( 0.00)	0( 0.00)	0( 0.00)	0( 0.00)	0( 0.00)	15( 0.12)
Bladder cancer stage IV(膀胱癌 IV 期)(%)	1( 0.02)	12( 0.28)	0( 0.00)	0( 0.00)	0( 0.00)	0( 0.00)	0( 0.00)	0( 0.00)	13( 0.10)
Metastatic carcinoma of the bladder(膀胱转移癌)(%)	0( 0.00)	2( 0.05)	1( 0.05)	10( 0.75)	0( 0.00)	0( 0.00)	0( 0.00)	0( 0.00)	13( 0.10)
Uveal melanoma(葡萄膜黑色素瘤)(%)	10( 0.21)	0( 0.00)	3( 0.16)	0( 0.00)	0( 0.00)	0( 0.00)	0( 0.00)	0( 0.00)	13( 0.10)
Lung carcinoma cell type unspecified stage III(细胞类型未特指的肺癌 III 期)(%)	0( 0.00)	6( 0.14)	0( 0.00)	0( 0.00)	6( 1.20)	0( 0.00)	0( 0.00)	0( 0.00)	12( 0.09)
Transitional cell cancer of the renal pelvis and ureter(肾盂输尿管移行细胞癌)(%)	1( 0.02)	9( 0.21)	0( 0.00)	0( 0.00)	0( 0.00)	0( 0.00)	1( 1.11)	1( 3.45)	12( 0.09)
Adenocarcinoma gastric(胃腺癌)(%)	7( 0.15)	4( 0.09)	0( 0.00)	0( 0.00)	0( 0.00)	0( 0.00)	0( 0.00)	0( 0.00)	11( 0.08)
Adenocarcinoma of colon(结肠腺癌)(%)	2( 0.04)	6( 0.14)	0( 0.00)	1( 0.07)	1( 0.20)	1( 0.50)	0( 0.00)	0( 0.00)	11( 0.08)
Colon cancer metastatic(转移性结肠癌)(%)	1( 0.02)	9( 0.21)	0( 0.00)	1( 0.07)	0( 0.00)	0( 0.00)	0( 0.00)	0( 0.00)	11( 0.08)
Endometrial cancer stage IV(子宫内膜癌 IV 期)(%)	0( 0.00)	11( 0.26)	0( 0.00)	0( 0.00)	0( 0.00)	0( 0.00)	0( 0.00)	0( 0.00)	11( 0.08)
Lung squamous cell carcinoma stage III(肺鳞状细胞癌 III 期)(%)	2( 0.04)	8( 0.19)	0( 0.00)	0( 0.00)	0( 0.00)	1( 0.50)	0( 0.00)	0( 0.00)	11( 0.08)
Malignant neoplasm of renal pelvis(肾盂恶性肿瘤)(%)	1( 0.02)	7( 0.16)	0( 0.00)	0( 0.00)	0( 0.00)	3( 1.49)	0( 0.00)	0( 0.00)	11( 0.08)
Metastases to lung(肺转移)(%)	5( 0.11)	3( 0.07)	1( 0.05)	1( 0.07)	0( 0.00)	1( 0.50)	0( 0.00)	0( 0.00)	11( 0.08)
Oesophageal adenocarcinoma(食管腺癌)(%)	6( 0.13)	3( 0.07)	0( 0.00)	1( 0.07)	0( 0.00)	1( 0.50)	0( 0.00)	0( 0.00)	11( 0.08)
Small cell lung cancer metastatic(转移性小细胞肺癌)(%)	3( 0.06)	1( 0.02)	0( 0.00)	5( 0.37)	1( 0.20)	1( 0.50)	0( 0.00)	0( 0.00)	11( 0.08)
Colorectal cancer metastatic(转移性结肠直肠癌)(%)	3( 0.06)	2( 0.05)	0( 0.00)	5( 0.37)	0( 0.00)	0( 0.00)	0( 0.00)	0( 0.00)	10( 0.08)
Lung squamous cell carcinoma metastatic(转移性肺鳞状细胞癌)(%)	0( 0.00)	7( 0.16)	0( 0.00)	1( 0.07)	0( 0.00)	2( 0.99)	0( 0.00)	0( 0.00)	10( 0.08)
Metastatic bronchial carcinoma(支气管转移性癌)(%)	3( 0.06)	6( 0.14)	0( 0.00)	1( 0.07)	0( 0.00)	0( 0.00)	0( 0.00)	0( 0.00)	10( 0.08)
Ureteric cancer(输尿管癌)(%)	2( 0.04)	5( 0.12)	0( 0.00)	0( 0.00)	0( 0.00)	1( 0.50)	2( 2.22)	0( 0.00)	10( 0.08)
Acral lentiginous melanoma(肢端雀斑痣性黑色素瘤)(%)	2( 0.04)	5( 0.12)	2( 0.11)	0( 0.00)	0( 0.00)	0( 0.00)	0( 0.00)	0( 0.00)	9( 0.07)
Acute myeloid leukaemia(急性髓系白血病)(%)	5( 0.11)	2( 0.05)	1( 0.05)	0( 0.00)	1( 0.20)	0( 0.00)	0( 0.00)	0( 0.00)	9( 0.07)
Diffuse large B-cell lymphoma(弥漫性大 B 细胞淋巴瘤)(%)	4( 0.09)	2( 0.05)	0( 0.00)	2( 0.15)	1( 0.20)	0( 0.00)	0( 0.00)	0( 0.00)	9( 0.07)
Head and neck cancer metastatic(转移性头颈癌)(%)	4( 0.09)	5( 0.12)	0( 0.00)	0( 0.00)	0( 0.00)	0( 0.00)	0( 0.00)	0( 0.00)	9( 0.07)
Lung neoplasm(肺肿瘤)(%)	4( 0.09)	4( 0.09)	0( 0.00)	1( 0.07)	0( 0.00)	0( 0.00)	0( 0.00)	0( 0.00)	9( 0.07)
Lymphoma(淋巴瘤)(%)	6( 0.13)	1( 0.02)	2( 0.11)	0( 0.00)	0( 0.00)	0( 0.00)	0( 0.00)	0( 0.00)	9( 0.07)
Renal cancer stage IV(肾癌 IV 期)(%)	5( 0.11)	3( 0.07)	0( 0.00)	0( 0.00)	0( 0.00)	0( 0.00)	0( 0.00)	1( 3.45)	9( 0.07)
Squamous cell carcinoma of skin(皮肤鳞状细胞癌)(%)	2( 0.04)	7( 0.16)	0( 0.00)	0( 0.00)	0( 0.00)	0( 0.00)	0( 0.00)	0( 0.00)	9( 0.07)
Tongue neoplasm malignant stage unspecified(分期未特指的舌恶性肿瘤)(%)	2( 0.04)	7( 0.16)	0( 0.00)	0( 0.00)	0( 0.00)	0( 0.00)	0( 0.00)	0( 0.00)	9( 0.07)
Anaplastic thyroid cancer(间变性甲状腺癌)(%)	2( 0.04)	4( 0.09)	0( 0.00)	2( 0.15)	0( 0.00)	0( 0.00)	0( 0.00)	0( 0.00)	8( 0.06)
Choroid melanoma(脉络膜黑色素瘤)(%)	6( 0.13)	1( 0.02)	1( 0.05)	0( 0.00)	0( 0.00)	0( 0.00)	0( 0.00)	0( 0.00)	8( 0.06)
Skin cancer(皮肤癌)(%)	0( 0.00)	5( 0.12)	2( 0.11)	1( 0.07)	0( 0.00)	0( 0.00)	0( 0.00)	0( 0.00)	8( 0.06)
Squamous cell carcinoma of the cervix(宫颈鳞状细胞癌)(%)	0( 0.00)	8( 0.19)	0( 0.00)	0( 0.00)	0( 0.00)	0( 0.00)	0( 0.00)	0( 0.00)	8( 0.06)
Anal cancer(肛门癌)(%)	2( 0.04)	3( 0.07)	0( 0.00)	1( 0.07)	1( 0.20)	0( 0.00)	0( 0.00)	0( 0.00)	7( 0.05)
Angiosarcoma(血管肉瘤)(%)	3( 0.06)	4( 0.09)	0( 0.00)	0( 0.00)	0( 0.00)	0( 0.00)	0( 0.00)	0( 0.00)	7( 0.05)
B-cell lymphoma(B 细胞淋巴瘤)(%)	3( 0.06)	2( 0.05)	0( 0.00)	2( 0.15)	0( 0.00)	0( 0.00)	0( 0.00)	0( 0.00)	7( 0.05)
Endometrial cancer metastatic(转移性子宫内膜癌)(%)	0( 0.00)	7( 0.16)	0( 0.00)	0( 0.00)	0( 0.00)	0( 0.00)	0( 0.00)	0( 0.00)	7( 0.05)
Endometrial cancer recurrent(复发性子宫内膜癌)(%)	0( 0.00)	7( 0.16)	0( 0.00)	0( 0.00)	0( 0.00)	0( 0.00)	0( 0.00)	0( 0.00)	7( 0.05)
Glioblastoma(胶质母细胞瘤)(%)	6( 0.13)	0( 0.00)	1( 0.05)	0( 0.00)	0( 0.00)	0( 0.00)	0( 0.00)	0( 0.00)	7( 0.05)
Invasive ductal breast carcinoma(浸润性导管乳腺癌)(%)	0( 0.00)	4( 0.09)	0( 0.00)	3( 0.22)	0( 0.00)	0( 0.00)	0( 0.00)	0( 0.00)	7( 0.05)
Lip and/or oral cavity cancer(唇和/或口腔癌)(%)	1( 0.02)	6( 0.14)	0( 0.00)	0( 0.00)	0( 0.00)	0( 0.00)	0( 0.00)	0( 0.00)	7( 0.05)
Myelodysplastic syndrome(骨髓增生异常综合征)(%)	3( 0.06)	0( 0.00)	1( 0.05)	3( 0.22)	0( 0.00)	0( 0.00)	0( 0.00)	0( 0.00)	7( 0.05)
Oesophageal squamous cell carcinoma stage IV(食管鳞状上皮细胞癌 IV 期)(%)	0( 0.00)	7( 0.16)	0( 0.00)	0( 0.00)	0( 0.00)	0( 0.00)	0( 0.00)	0( 0.00)	7( 0.05)
Sarcoma(肉瘤)(%)	2( 0.04)	3( 0.07)	2( 0.11)	0( 0.00)	0( 0.00)	0( 0.00)	0( 0.00)	0( 0.00)	7( 0.05)
Central nervous system lymphoma(中枢神经系统淋巴瘤)(%)	5( 0.11)	1( 0.02)	0( 0.00)	0( 0.00)	0( 0.00)	0( 0.00)	0( 0.00)	0( 0.00)	6( 0.05)
Cervix cancer metastatic(宫颈转移癌)(%)	0( 0.00)	6( 0.14)	0( 0.00)	0( 0.00)	0( 0.00)	0( 0.00)	0( 0.00)	0( 0.00)	6( 0.05)
Gastrooesophageal cancer(胃食道癌)(%)	3( 0.06)	1( 0.02)	1( 0.05)	1( 0.07)	0( 0.00)	0( 0.00)	0( 0.00)	0( 0.00)	6( 0.05)
Hepatic cancer metastatic(转移性肝癌)(%)	4( 0.09)	0( 0.00)	0( 0.00)	1( 0.07)	0( 0.00)	1( 0.50)	0( 0.00)	0( 0.00)	6( 0.05)
Immunochemotherapy(免疫化疗)(%)	1( 0.02)	3( 0.07)	0( 0.00)	1( 0.07)	1( 0.20)	0( 0.00)	0( 0.00)	0( 0.00)	6( 0.05)
Malignant connective tissue neoplasm(恶性结缔组织瘤)(%)	5( 0.11)	0( 0.00)	1( 0.05)	0( 0.00)	0( 0.00)	0( 0.00)	0( 0.00)	0( 0.00)	6( 0.05)
Malignant melanoma stage II(恶性黑素瘤 II 期)(%)	0( 0.00)	5( 0.12)	1( 0.05)	0( 0.00)	0( 0.00)	0( 0.00)	0( 0.00)	0( 0.00)	6( 0.05)
Melanoma recurrent(复发性黑素瘤)(%)	2( 0.04)	3( 0.07)	1( 0.05)	0( 0.00)	0( 0.00)	0( 0.00)	0( 0.00)	0( 0.00)	6( 0.05)
Metastases to bone(骨转移)(%)	4( 0.09)	1( 0.02)	0( 0.00)	1( 0.07)	0( 0.00)	0( 0.00)	0( 0.00)	0( 0.00)	6( 0.05)
Metastases to central nervous system(中枢神经系统转移)(%)	4( 0.09)	0( 0.00)	0( 0.00)	2( 0.15)	0( 0.00)	0( 0.00)	0( 0.00)	0( 0.00)	6( 0.05)
Microsatellite instability cancer(微卫星不稳性癌)(%)	0( 0.00)	5( 0.12)	0( 0.00)	1( 0.07)	0( 0.00)	0( 0.00)	0( 0.00)	0( 0.00)	6( 0.05)
Neuroendocrine carcinoma(神经内分泌癌)(%)	1( 0.02)	1( 0.02)	0( 0.00)	4( 0.30)	0( 0.00)	0( 0.00)	0( 0.00)	0( 0.00)	6( 0.05)
Neuroendocrine tumour(神经内分泌肿瘤)(%)	5( 0.11)	0( 0.00)	0( 0.00)	1( 0.07)	0( 0.00)	0( 0.00)	0( 0.00)	0( 0.00)	6( 0.05)
Nodular melanoma(结节性黑素瘤)(%)	4( 0.09)	2( 0.05)	0( 0.00)	0( 0.00)	0( 0.00)	0( 0.00)	0( 0.00)	0( 0.00)	6( 0.05)
Oesophageal cancer metastatic(转移性食管癌)(%)	1( 0.02)	4( 0.09)	1( 0.05)	0( 0.00)	0( 0.00)	0( 0.00)	0( 0.00)	0( 0.00)	6( 0.05)
Ovarian cancer metastatic(转移性卵巢癌)(%)	4( 0.09)	2( 0.05)	0( 0.00)	0( 0.00)	0( 0.00)	0( 0.00)	0( 0.00)	0( 0.00)	6( 0.05)
Renal disorder(肾脏疾病)(%)	3( 0.06)	1( 0.02)	2( 0.11)	0( 0.00)	0( 0.00)	0( 0.00)	0( 0.00)	0( 0.00)	6( 0.05)
Renal neoplasm(肾肿瘤)(%)	3( 0.06)	1( 0.02)	0( 0.00)	0( 0.00)	0( 0.00)	2( 0.99)	0( 0.00)	0( 0.00)	6( 0.05)
Squamous cell carcinoma of the tongue(舌鳞状上皮细胞癌)(%)	1( 0.02)	5( 0.12)	0( 0.00)	0( 0.00)	0( 0.00)	0( 0.00)	0( 0.00)	0( 0.00)	6( 0.05)
Thyroid cancer(甲状腺癌)(%)	0( 0.00)	5( 0.12)	0( 0.00)	1( 0.07)	0( 0.00)	0( 0.00)	0( 0.00)	0( 0.00)	6( 0.05)
Adenosquamous cell lung cancer stage IV(肺腺鳞癌 IV 期)(%)	1( 0.02)	4( 0.09)	0( 0.00)	0( 0.00)	0( 0.00)	0( 0.00)	0( 0.00)	0( 0.00)	5( 0.04)
Bladder transitional cell carcinoma stage IV(膀胱移行细胞癌 IV 期)(%)	0( 0.00)	5( 0.12)	0( 0.00)	0( 0.00)	0( 0.00)	0( 0.00)	0( 0.00)	0( 0.00)	5( 0.04)
Breast cancer stage IV(乳腺癌 IV 期)(%)	0( 0.00)	4( 0.09)	0( 0.00)	1( 0.07)	0( 0.00)	0( 0.00)	0( 0.00)	0( 0.00)	5( 0.04)
Chronic lymphocytic leukaemia(慢性淋巴细胞性白血病)(%)	1( 0.02)	2( 0.05)	2( 0.11)	0( 0.00)	0( 0.00)	0( 0.00)	0( 0.00)	0( 0.00)	5( 0.04)
Gallbladder cancer(胆囊癌症)(%)	1( 0.02)	1( 0.02)	0( 0.00)	0( 0.00)	1( 0.20)	2( 0.99)	0( 0.00)	0( 0.00)	5( 0.04)
Gastric cancer stage IV(胃癌 IV 期)(%)	1( 0.02)	4( 0.09)	0( 0.00)	0( 0.00)	0( 0.00)	0( 0.00)	0( 0.00)	0( 0.00)	5( 0.04)
Head and neck cancer stage IV(头颈癌四期)(%)	0( 0.00)	5( 0.12)	0( 0.00)	0( 0.00)	0( 0.00)	0( 0.00)	0( 0.00)	0( 0.00)	5( 0.04)
Hormone-refractory prostate cancer(激素难治性前列腺癌)(%)	0( 0.00)	2( 0.05)	1( 0.05)	2( 0.15)	0( 0.00)	0( 0.00)	0( 0.00)	0( 0.00)	5( 0.04)
Lung carcinoma cell type unspecified recurrent(复发性细胞类型未特指的肺癌)(%)	0( 0.00)	0( 0.00)	1( 0.05)	0( 0.00)	0( 0.00)	4( 1.98)	0( 0.00)	0( 0.00)	5( 0.04)
Malignant melanoma of sites other than skin(皮肤外恶性黑素瘤)(%)	1( 0.02)	2( 0.05)	2( 0.11)	0( 0.00)	0( 0.00)	0( 0.00)	0( 0.00)	0( 0.00)	5( 0.04)
Metastases to lymph nodes(淋巴结转移)(%)	1( 0.02)	1( 0.02)	0( 0.00)	1( 0.07)	0( 0.00)	1( 0.50)	0( 0.00)	1( 3.45)	5( 0.04)
Metastatic squamous cell carcinoma(转移性鳞状细胞癌)(%)	3( 0.06)	0( 0.00)	0( 0.00)	1( 0.07)	1( 0.20)	0( 0.00)	0( 0.00)	0( 0.00)	5( 0.04)
Ocular melanoma(眼部黑色素瘤)(%)	3( 0.06)	1( 0.02)	1( 0.05)	0( 0.00)	0( 0.00)	0( 0.00)	0( 0.00)	0( 0.00)	5( 0.04)
Oesophageal adenocarcinoma stage IV(食管腺癌 IV 期)(%)	3( 0.06)	2( 0.05)	0( 0.00)	0( 0.00)	0( 0.00)	0( 0.00)	0( 0.00)	0( 0.00)	5( 0.04)
Oropharyngeal cancer(口咽癌)(%)	4( 0.09)	1( 0.02)	0( 0.00)	0( 0.00)	0( 0.00)	0( 0.00)	0( 0.00)	0( 0.00)	5( 0.04)
Papillary renal cell carcinoma(乳头状肾细胞癌)(%)	5( 0.11)	0( 0.00)	0( 0.00)	0( 0.00)	0( 0.00)	0( 0.00)	0( 0.00)	0( 0.00)	5( 0.04)
Plasma cell myeloma(浆细胞骨髓瘤)(%)	2( 0.04)	2( 0.05)	0( 0.00)	0( 0.00)	1( 0.20)	0( 0.00)	0( 0.00)	0( 0.00)	5( 0.04)
Pleural mesothelioma malignant recurrent(复发性胸膜恶性间皮瘤)(%)	0( 0.00)	0( 0.00)	5( 0.26)	0( 0.00)	0( 0.00)	0( 0.00)	0( 0.00)	0( 0.00)	5( 0.04)
Prostate cancer metastatic(前列腺转移性癌)(%)	2( 0.04)	3( 0.07)	0( 0.00)	0( 0.00)	0( 0.00)	0( 0.00)	0( 0.00)	0( 0.00)	5( 0.04)
Salivary gland cancer(涎腺癌)(%)	3( 0.06)	2( 0.05)	0( 0.00)	0( 0.00)	0( 0.00)	0( 0.00)	0( 0.00)	0( 0.00)	5( 0.04)
Thymic carcinoma(胸腺癌)(%)	0( 0.00)	0( 0.00)	0( 0.00)	4( 0.30)	0( 0.00)	1( 0.50)	0( 0.00)	0( 0.00)	5( 0.04)
Tonsil cancer(扁桃体癌)(%)	0( 0.00)	4( 0.09)	0( 0.00)	0( 0.00)	0( 0.00)	1( 0.50)	0( 0.00)	0( 0.00)	5( 0.04)
Adrenal gland cancer(肾上腺癌)(%)	3( 0.06)	1( 0.02)	0( 0.00)	0( 0.00)	0( 0.00)	0( 0.00)	0( 0.00)	0( 0.00)	4( 0.03)
Cervix carcinoma recurrent(复发性宫颈癌)(%)	0( 0.00)	4( 0.09)	0( 0.00)	0( 0.00)	0( 0.00)	0( 0.00)	0( 0.00)	0( 0.00)	4( 0.03)
Chemotherapy(化疗)(%)	0( 0.00)	2( 0.05)	1( 0.05)	0( 0.00)	1( 0.20)	0( 0.00)	0( 0.00)	0( 0.00)	4( 0.03)
Gastric cancer recurrent(复发性胃癌)(%)	4( 0.09)	0( 0.00)	0( 0.00)	0( 0.00)	0( 0.00)	0( 0.00)	0( 0.00)	0( 0.00)	4( 0.03)
Gastrointestinal carcinoma(胃肠癌)(%)	1( 0.02)	2( 0.05)	0( 0.00)	0( 0.00)	0( 0.00)	0( 0.00)	1( 1.11)	0( 0.00)	4( 0.03)
Gastrointestinal stromal tumour(胃肠基质肿瘤)(%)	3( 0.06)	0( 0.00)	0( 0.00)	0( 0.00)	0( 0.00)	0( 0.00)	1( 1.11)	0( 0.00)	4( 0.03)
Hepatic neoplasm(肝肿瘤)(%)	1( 0.02)	1( 0.02)	1( 0.05)	0( 0.00)	0( 0.00)	1( 0.50)	0( 0.00)	0( 0.00)	4( 0.03)
Hodgkin s disease refractory(难治性霍奇金氏病)(%)	4( 0.09)	0( 0.00)	0( 0.00)	0( 0.00)	0( 0.00)	0( 0.00)	0( 0.00)	0( 0.00)	4( 0.03)
Lung adenocarcinoma recurrent(复发性肺腺癌)(%)	0( 0.00)	3( 0.07)	0( 0.00)	0( 0.00)	1( 0.20)	0( 0.00)	0( 0.00)	0( 0.00)	4( 0.03)
Lung disorder(肺部疾病)(%)	3( 0.06)	1( 0.02)	0( 0.00)	0( 0.00)	0( 0.00)	0( 0.00)	0( 0.00)	0( 0.00)	4( 0.03)
Malignant neoplasm of unknown primary site(原发部位未特指的恶性肿瘤)(%)	3( 0.06)	0( 0.00)	0( 0.00)	1( 0.07)	0( 0.00)	0( 0.00)	0( 0.00)	0( 0.00)	4( 0.03)
Malignant neoplasm progression(恶性肿瘤进展)(%)	0( 0.00)	4( 0.09)	0( 0.00)	0( 0.00)	0( 0.00)	0( 0.00)	0( 0.00)	0( 0.00)	4( 0.03)
Malignant peritoneal neoplasm(腹膜恶性肿瘤)(%)	1( 0.02)	1( 0.02)	0( 0.00)	2( 0.15)	0( 0.00)	0( 0.00)	0( 0.00)	0( 0.00)	4( 0.03)
Metastases to liver(肝转移)(%)	1( 0.02)	2( 0.05)	0( 0.00)	1( 0.07)	0( 0.00)	0( 0.00)	0( 0.00)	0( 0.00)	4( 0.03)
Neuroendocrine tumour of the lung(肺神经内分泌肿瘤)(%)	1( 0.02)	1( 0.02)	1( 0.05)	1( 0.07)	0( 0.00)	0( 0.00)	0( 0.00)	0( 0.00)	4( 0.03)
Non-small cell lung cancer stage 0(非小细胞肺癌 0 期)(%)	0( 0.00)	4( 0.09)	0( 0.00)	0( 0.00)	0( 0.00)	0( 0.00)	0( 0.00)	0( 0.00)	4( 0.03)
Non-small cell lung cancer stage IIIA(非小细胞肺癌 IIIA 期)(%)	0( 0.00)	3( 0.07)	0( 0.00)	0( 0.00)	1( 0.20)	0( 0.00)	0( 0.00)	0( 0.00)	4( 0.03)
Non-small cell lung cancer stage IIIB(非小细胞肺癌 IIIB 期)(%)	0( 0.00)	3( 0.07)	0( 0.00)	0( 0.00)	1( 0.20)	0( 0.00)	0( 0.00)	0( 0.00)	4( 0.03)
Oesophageal squamous cell carcinoma metastatic(转移性食管鳞状细胞癌)(%)	1( 0.02)	2( 0.05)	0( 0.00)	1( 0.07)	0( 0.00)	0( 0.00)	0( 0.00)	0( 0.00)	4( 0.03)
Penile cancer(阴茎癌症)(%)	2( 0.04)	0( 0.00)	0( 0.00)	1( 0.07)	0( 0.00)	0( 0.00)	0( 0.00)	1( 3.45)	4( 0.03)
Rectal cancer(直肠癌)(%)	2( 0.04)	0( 0.00)	0( 0.00)	0( 0.00)	0( 0.00)	2( 0.99)	0( 0.00)	0( 0.00)	4( 0.03)
Soft tissue sarcoma(软组织肉瘤)(%)	2( 0.04)	1( 0.02)	0( 0.00)	1( 0.07)	0( 0.00)	0( 0.00)	0( 0.00)	0( 0.00)	4( 0.03)
Adenocarcinoma of the cervix(宫颈腺癌)(%)	1( 0.02)	2( 0.05)	0( 0.00)	0( 0.00)	0( 0.00)	0( 0.00)	0( 0.00)	0( 0.00)	3( 0.02)
Adenosquamous cell lung cancer(肺腺鳞癌)(%)	0( 0.00)	2( 0.05)	0( 0.00)	0( 0.00)	0( 0.00)	1( 0.50)	0( 0.00)	0( 0.00)	3( 0.02)
Adrenal gland cancer metastatic(转移性肾上腺癌)(%)	3( 0.06)	0( 0.00)	0( 0.00)	0( 0.00)	0( 0.00)	0( 0.00)	0( 0.00)	0( 0.00)	3( 0.02)
Adrenocortical carcinoma(肾上腺皮质癌)(%)	0( 0.00)	2( 0.05)	0( 0.00)	1( 0.07)	0( 0.00)	0( 0.00)	0( 0.00)	0( 0.00)	3( 0.02)
Basal cell carcinoma(基底细胞癌)(%)	2( 0.04)	1( 0.02)	0( 0.00)	0( 0.00)	0( 0.00)	0( 0.00)	0( 0.00)	0( 0.00)	3( 0.02)
Bladder cancer recurrent(复发性膀胱癌)(%)	0( 0.00)	2( 0.05)	0( 0.00)	0( 0.00)	0( 0.00)	0( 0.00)	1( 1.11)	0( 0.00)	3( 0.02)
Brain neoplasm malignant(恶性脑瘤)(%)	1( 0.02)	1( 0.02)	0( 0.00)	0( 0.00)	0( 0.00)	0( 0.00)	1( 1.11)	0( 0.00)	3( 0.02)
Brain neoplasm(脑肿瘤)(%)	2( 0.04)	1( 0.02)	0( 0.00)	0( 0.00)	0( 0.00)	0( 0.00)	0( 0.00)	0( 0.00)	3( 0.02)
Cervix carcinoma stage III(宫颈癌 III 期)(%)	0( 0.00)	3( 0.07)	0( 0.00)	0( 0.00)	0( 0.00)	0( 0.00)	0( 0.00)	0( 0.00)	3( 0.02)
Clear cell sarcoma of soft tissue(软组织透明细胞肉瘤)(%)	2( 0.04)	1( 0.02)	0( 0.00)	0( 0.00)	0( 0.00)	0( 0.00)	0( 0.00)	0( 0.00)	3( 0.02)
Epithelioid sarcoma(上皮样肉瘤)(%)	3( 0.06)	0( 0.00)	0( 0.00)	0( 0.00)	0( 0.00)	0( 0.00)	0( 0.00)	0( 0.00)	3( 0.02)
Fallopian tube cancer(输卵管癌)(%)	1( 0.02)	0( 0.00)	0( 0.00)	2( 0.15)	0( 0.00)	0( 0.00)	0( 0.00)	0( 0.00)	3( 0.02)
Gastrointestinal cancer metastatic(转移性胃肠癌)(%)	3( 0.06)	0( 0.00)	0( 0.00)	0( 0.00)	0( 0.00)	0( 0.00)	0( 0.00)	0( 0.00)	3( 0.02)
Gastrointestinal melanoma(胃肠黑素瘤)(%)	1( 0.02)	1( 0.02)	0( 0.00)	1( 0.07)	0( 0.00)	0( 0.00)	0( 0.00)	0( 0.00)	3( 0.02)
Gingival cancer(牙龈癌)(%)	0( 0.00)	3( 0.07)	0( 0.00)	0( 0.00)	0( 0.00)	0( 0.00)	0( 0.00)	0( 0.00)	3( 0.02)
HER2 positive breast cancer(HER2 阳性乳腺癌)(%)	0( 0.00)	0( 0.00)	0( 0.00)	3( 0.22)	0( 0.00)	0( 0.00)	0( 0.00)	0( 0.00)	3( 0.02)
Immune system disorder(免疫系统紊乱)(%)	1( 0.02)	2( 0.05)	0( 0.00)	0( 0.00)	0( 0.00)	0( 0.00)	0( 0.00)	0( 0.00)	3( 0.02)
Large cell lung cancer(大细胞肺癌)(%)	0( 0.00)	3( 0.07)	0( 0.00)	0( 0.00)	0( 0.00)	0( 0.00)	0( 0.00)	0( 0.00)	3( 0.02)
Leiomyosarcoma(平滑肌肉瘤)(%)	1( 0.02)	1( 0.02)	0( 0.00)	0( 0.00)	0( 0.00)	1( 0.50)	0( 0.00)	0( 0.00)	3( 0.02)
Lung carcinoma cell type unspecified stage II(细胞类型未特指的肺癌 II 期)(%)	0( 0.00)	3( 0.07)	0( 0.00)	0( 0.00)	0( 0.00)	0( 0.00)	0( 0.00)	0( 0.00)	3( 0.02)
Malignant melanoma of eyelid(眼睑恶性黑素瘤)(%)	1( 0.02)	1( 0.02)	1( 0.05)	0( 0.00)	0( 0.00)	0( 0.00)	0( 0.00)	0( 0.00)	3( 0.02)
Metaplastic breast carcinoma(化生性乳腺癌)(%)	1( 0.02)	2( 0.05)	0( 0.00)	0( 0.00)	0( 0.00)	0( 0.00)	0( 0.00)	0( 0.00)	3( 0.02)
Metastases to peritoneum(腹膜转移)(%)	1( 0.02)	0( 0.00)	0( 0.00)	2( 0.15)	0( 0.00)	0( 0.00)	0( 0.00)	0( 0.00)	3( 0.02)
Metastatic gastric cancer(转移性胃癌)(%)	3( 0.06)	0( 0.00)	0( 0.00)	0( 0.00)	0( 0.00)	0( 0.00)	0( 0.00)	0( 0.00)	3( 0.02)
Nasal sinus cancer(鼻窦癌)(%)	0( 0.00)	2( 0.05)	1( 0.05)	0( 0.00)	0( 0.00)	0( 0.00)	0( 0.00)	0( 0.00)	3( 0.02)
Non-Hodgkin s lymphoma(非霍奇金淋巴瘤)(%)	1( 0.02)	1( 0.02)	0( 0.00)	0( 0.00)	1( 0.20)	0( 0.00)	0( 0.00)	0( 0.00)	3( 0.02)
Non-small cell lung cancer stage II(非小细胞肺癌 II 期)(%)	1( 0.02)	0( 0.00)	0( 0.00)	0( 0.00)	2( 0.40)	0( 0.00)	0( 0.00)	0( 0.00)	3( 0.02)
Ovarian epithelial cancer(卵巢上皮癌)(%)	1( 0.02)	0( 0.00)	0( 0.00)	2( 0.15)	0( 0.00)	0( 0.00)	0( 0.00)	0( 0.00)	3( 0.02)
Primary mediastinal large B-cell lymphoma(原发性纵隔大 B 细胞淋巴瘤)(%)	0( 0.00)	3( 0.07)	0( 0.00)	0( 0.00)	0( 0.00)	0( 0.00)	0( 0.00)	0( 0.00)	3( 0.02)
Rectal cancer metastatic(直肠转移癌)(%)	3( 0.06)	0( 0.00)	0( 0.00)	0( 0.00)	0( 0.00)	0( 0.00)	0( 0.00)	0( 0.00)	3( 0.02)
Renal cell carcinoma recurrent(复发性肾细胞癌)(%)	1( 0.02)	2( 0.05)	0( 0.00)	0( 0.00)	0( 0.00)	0( 0.00)	0( 0.00)	0( 0.00)	3( 0.02)
Sarcomatoid carcinoma of the lung(肺肉瘤样癌)(%)	0( 0.00)	2( 0.05)	0( 0.00)	0( 0.00)	0( 0.00)	0( 0.00)	0( 0.00)	1( 3.45)	3( 0.02)
Skin squamous cell carcinoma metastatic(转移性皮肤鳞状细胞癌)(%)	1( 0.02)	2( 0.05)	0( 0.00)	0( 0.00)	0( 0.00)	0( 0.00)	0( 0.00)	0( 0.00)	3( 0.02)
Small intestine carcinoma(小肠癌)(%)	2( 0.04)	1( 0.02)	0( 0.00)	0( 0.00)	0( 0.00)	0( 0.00)	0( 0.00)	0( 0.00)	3( 0.02)
Squamous cell carcinoma of the hypopharynx(咽下部鳞状细胞癌)(%)	1( 0.02)	2( 0.05)	0( 0.00)	0( 0.00)	0( 0.00)	0( 0.00)	0( 0.00)	0( 0.00)	3( 0.02)
Squamous cell carcinoma of the oral cavity(口腔鳞状细胞癌)(%)	1( 0.02)	2( 0.05)	0( 0.00)	0( 0.00)	0( 0.00)	0( 0.00)	0( 0.00)	0( 0.00)	3( 0.02)
Superficial spreading melanoma stage unspecified(分期未特指的浅表扩散性黑素瘤)(%)	1( 0.02)	2( 0.05)	0( 0.00)	0( 0.00)	0( 0.00)	0( 0.00)	0( 0.00)	0( 0.00)	3( 0.02)
T-cell lymphoma(T 细胞淋巴瘤)(%)	2( 0.04)	1( 0.02)	0( 0.00)	0( 0.00)	0( 0.00)	0( 0.00)	0( 0.00)	0( 0.00)	3( 0.02)
Targeted cancer therapy(癌症靶向治疗)(%)	0( 0.00)	3( 0.07)	0( 0.00)	0( 0.00)	0( 0.00)	0( 0.00)	0( 0.00)	0( 0.00)	3( 0.02)
Thymoma(胸腺瘤)(%)	0( 0.00)	3( 0.07)	0( 0.00)	0( 0.00)	0( 0.00)	0( 0.00)	0( 0.00)	0( 0.00)	3( 0.02)
Urethral cancer metastatic(转移性尿道癌)(%)	0( 0.00)	3( 0.07)	0( 0.00)	0( 0.00)	0( 0.00)	0( 0.00)	0( 0.00)	0( 0.00)	3( 0.02)
Vaginal cancer(阴道癌)(%)	0( 0.00)	2( 0.05)	1( 0.05)	0( 0.00)	0( 0.00)	0( 0.00)	0( 0.00)	0( 0.00)	3( 0.02)
Adenocarcinoma metastatic(转移性腺癌)(%)	0( 0.00)	1( 0.02)	0( 0.00)	1( 0.07)	0( 0.00)	0( 0.00)	0( 0.00)	0( 0.00)	2( 0.02)
Angiocentric lymphoma(血管中心性淋巴瘤)(%)	1( 0.02)	1( 0.02)	0( 0.00)	0( 0.00)	0( 0.00)	0( 0.00)	0( 0.00)	0( 0.00)	2( 0.02)
Astrocytoma(星形细胞瘤)(%)	1( 0.02)	1( 0.02)	0( 0.00)	0( 0.00)	0( 0.00)	0( 0.00)	0( 0.00)	0( 0.00)	2( 0.02)
Biliary neoplasm(胆道肿瘤)(%)	0( 0.00)	0( 0.00)	0( 0.00)	0( 0.00)	2( 0.40)	0( 0.00)	0( 0.00)	0( 0.00)	2( 0.02)
Bladder cancer stage 0, with cancer in situ(膀胱癌 0 期伴原位癌)(%)	0( 0.00)	2( 0.05)	0( 0.00)	0( 0.00)	0( 0.00)	0( 0.00)	0( 0.00)	0( 0.00)	2( 0.02)
Bladder neoplasm(膀胱肿瘤)(%)	0( 0.00)	2( 0.05)	0( 0.00)	0( 0.00)	0( 0.00)	0( 0.00)	0( 0.00)	0( 0.00)	2( 0.02)
Bladder squamous cell carcinoma stage unspecified(分期未特指的膀胱鳞状细胞癌)(%)	0( 0.00)	2( 0.05)	0( 0.00)	0( 0.00)	0( 0.00)	0( 0.00)	0( 0.00)	0( 0.00)	2( 0.02)
Bladder transitional cell carcinoma metastatic(转移性膀胱移行细胞癌)(%)	0( 0.00)	1( 0.02)	0( 0.00)	1( 0.07)	0( 0.00)	0( 0.00)	0( 0.00)	0( 0.00)	2( 0.02)
Bladder transitional cell carcinoma stage III(膀胱移行细胞癌 III 期)(%)	0( 0.00)	1( 0.02)	0( 0.00)	0( 0.00)	0( 0.00)	0( 0.00)	1( 1.11)	0( 0.00)	2( 0.02)
Breast angiosarcoma(乳腺血管肉瘤)(%)	1( 0.02)	1( 0.02)	0( 0.00)	0( 0.00)	0( 0.00)	0( 0.00)	0( 0.00)	0( 0.00)	2( 0.02)
Breast cancer female(女性乳腺癌)(%)	0( 0.00)	2( 0.05)	0( 0.00)	0( 0.00)	0( 0.00)	0( 0.00)	0( 0.00)	0( 0.00)	2( 0.02)
Breast cancer stage III(乳腺癌 III 期)(%)	0( 0.00)	2( 0.05)	0( 0.00)	0( 0.00)	0( 0.00)	0( 0.00)	0( 0.00)	0( 0.00)	2( 0.02)
Breast neoplasm(乳房肿瘤)(%)	0( 0.00)	2( 0.05)	0( 0.00)	0( 0.00)	0( 0.00)	0( 0.00)	0( 0.00)	0( 0.00)	2( 0.02)
Chondrosarcoma(软骨肉瘤)(%)	0( 0.00)	1( 0.02)	0( 0.00)	1( 0.07)	0( 0.00)	0( 0.00)	0( 0.00)	0( 0.00)	2( 0.02)
Chromophobe renal cell carcinoma(肾嫌色细胞癌)(%)	2( 0.04)	0( 0.00)	0( 0.00)	0( 0.00)	0( 0.00)	0( 0.00)	0( 0.00)	0( 0.00)	2( 0.02)
Colon cancer stage IV(结肠癌 IV 期)(%)	0( 0.00)	2( 0.05)	0( 0.00)	0( 0.00)	0( 0.00)	0( 0.00)	0( 0.00)	0( 0.00)	2( 0.02)
Colorectal cancer stage IV(结肠直肠癌 IV 期)(%)	0( 0.00)	2( 0.05)	0( 0.00)	0( 0.00)	0( 0.00)	0( 0.00)	0( 0.00)	0( 0.00)	2( 0.02)
Desmoplastic melanoma(结缔组织增生性黑素瘤)(%)	0( 0.00)	2( 0.05)	0( 0.00)	0( 0.00)	0( 0.00)	0( 0.00)	0( 0.00)	0( 0.00)	2( 0.02)
Drug therapy(药物治疗)(%)	1( 0.02)	0( 0.00)	0( 0.00)	0( 0.00)	1( 0.20)	0( 0.00)	0( 0.00)	0( 0.00)	2( 0.02)
Ductal adenocarcinoma of pancreas(胰腺导管腺癌)(%)	0( 0.00)	0( 0.00)	0( 0.00)	0( 0.00)	2( 0.40)	0( 0.00)	0( 0.00)	0( 0.00)	2( 0.02)
Endometrial cancer stage III(子宫内膜癌 III 期)(%)	0( 0.00)	2( 0.05)	0( 0.00)	0( 0.00)	0( 0.00)	0( 0.00)	0( 0.00)	0( 0.00)	2( 0.02)
Epithelioid mesothelioma(上皮样间皮瘤)(%)	2( 0.04)	0( 0.00)	0( 0.00)	0( 0.00)	0( 0.00)	0( 0.00)	0( 0.00)	0( 0.00)	2( 0.02)
Genitourinary tract neoplasm(泌尿生殖道肿瘤)(%)	2( 0.04)	0( 0.00)	0( 0.00)	0( 0.00)	0( 0.00)	0( 0.00)	0( 0.00)	0( 0.00)	2( 0.02)
Glioma(胶质瘤)(%)	2( 0.04)	0( 0.00)	0( 0.00)	0( 0.00)	0( 0.00)	0( 0.00)	0( 0.00)	0( 0.00)	2( 0.02)
Haematological malignancy(恶性血液疾病)(%)	1( 0.02)	0( 0.00)	1( 0.05)	0( 0.00)	0( 0.00)	0( 0.00)	0( 0.00)	0( 0.00)	2( 0.02)
Hepatic cancer recurrent(复发性肝癌)(%)	0( 0.00)	0( 0.00)	0( 0.00)	2( 0.15)	0( 0.00)	0( 0.00)	0( 0.00)	0( 0.00)	2( 0.02)
Hepatic cancer stage IV(肝癌 IV 期)(%)	0( 0.00)	2( 0.05)	0( 0.00)	0( 0.00)	0( 0.00)	0( 0.00)	0( 0.00)	0( 0.00)	2( 0.02)
Hepatobiliary cancer(肝胆管癌)(%)	0( 0.00)	1( 0.02)	0( 0.00)	0( 0.00)	1( 0.20)	0( 0.00)	0( 0.00)	0( 0.00)	2( 0.02)
HER2 negative breast cancer(HER2 阴性乳腺癌)(%)	0( 0.00)	2( 0.05)	0( 0.00)	0( 0.00)	0( 0.00)	0( 0.00)	0( 0.00)	0( 0.00)	2( 0.02)
Hypopharyngeal cancer(下咽部癌)(%)	0( 0.00)	2( 0.05)	0( 0.00)	0( 0.00)	0( 0.00)	0( 0.00)	0( 0.00)	0( 0.00)	2( 0.02)
Kaposi s sarcoma(卡波西肉瘤)(%)	0( 0.00)	1( 0.02)	1( 0.05)	0( 0.00)	0( 0.00)	0( 0.00)	0( 0.00)	0( 0.00)	2( 0.02)
Laryngeal cancer(喉癌)(%)	1( 0.02)	0( 0.00)	0( 0.00)	0( 0.00)	0( 0.00)	1( 0.50)	0( 0.00)	0( 0.00)	2( 0.02)
Liposarcoma(脂肪肉瘤)(%)	1( 0.02)	1( 0.02)	0( 0.00)	0( 0.00)	0( 0.00)	0( 0.00)	0( 0.00)	0( 0.00)	2( 0.02)
Lung carcinoma cell type unspecified stage 0(细胞类型未特指的肺癌 0 期)(%)	1( 0.02)	1( 0.02)	0( 0.00)	0( 0.00)	0( 0.00)	0( 0.00)	0( 0.00)	0( 0.00)	2( 0.02)
Lung carcinoma cell type unspecified stage I(细胞类型未特指的肺癌 I 期)(%)	0( 0.00)	1( 0.02)	0( 0.00)	1( 0.07)	0( 0.00)	0( 0.00)	0( 0.00)	0( 0.00)	2( 0.02)
Lung squamous cell carcinoma recurrent(复发性肺鳞状细胞癌)(%)	0( 0.00)	2( 0.05)	0( 0.00)	0( 0.00)	0( 0.00)	0( 0.00)	0( 0.00)	0( 0.00)	2( 0.02)
Malignant mediastinal neoplasm(纵隔恶性肿瘤)(%)	0( 0.00)	0( 0.00)	0( 0.00)	0( 0.00)	0( 0.00)	2( 0.99)	0( 0.00)	0( 0.00)	2( 0.02)
Mesothelioma malignant(恶性间皮瘤)(%)	2( 0.04)	0( 0.00)	0( 0.00)	0( 0.00)	0( 0.00)	0( 0.00)	0( 0.00)	0( 0.00)	2( 0.02)
Metastases to bladder(膀胱转移)(%)	0( 0.00)	2( 0.05)	0( 0.00)	0( 0.00)	0( 0.00)	0( 0.00)	0( 0.00)	0( 0.00)	2( 0.02)
Metastases to skin(皮肤转移)(%)	0( 0.00)	2( 0.05)	0( 0.00)	0( 0.00)	0( 0.00)	0( 0.00)	0( 0.00)	0( 0.00)	2( 0.02)
Metastasis(转移)(%)	1( 0.02)	1( 0.02)	0( 0.00)	0( 0.00)	0( 0.00)	0( 0.00)	0( 0.00)	0( 0.00)	2( 0.02)
Metastatic ocular melanoma(转移性眼黑色素瘤)(%)	0( 0.00)	0( 0.00)	2( 0.11)	0( 0.00)	0( 0.00)	0( 0.00)	0( 0.00)	0( 0.00)	2( 0.02)
Metastatic uterine cancer(转移性子宫癌)(%)	0( 0.00)	2( 0.05)	0( 0.00)	0( 0.00)	0( 0.00)	0( 0.00)	0( 0.00)	0( 0.00)	2( 0.02)
Mucoepidermoid carcinoma(粘液表皮样癌)(%)	2( 0.04)	0( 0.00)	0( 0.00)	0( 0.00)	0( 0.00)	0( 0.00)	0( 0.00)	0( 0.00)	2( 0.02)
Multiple sclerosis(多发性硬化)(%)	1( 0.02)	1( 0.02)	0( 0.00)	0( 0.00)	0( 0.00)	0( 0.00)	0( 0.00)	0( 0.00)	2( 0.02)
Nasal cavity cancer(鼻腔癌)(%)	0( 0.00)	2( 0.05)	0( 0.00)	0( 0.00)	0( 0.00)	0( 0.00)	0( 0.00)	0( 0.00)	2( 0.02)
Oropharyngeal cancer stage IV(口咽癌第 IV 期)(%)	0( 0.00)	2( 0.05)	0( 0.00)	0( 0.00)	0( 0.00)	0( 0.00)	0( 0.00)	0( 0.00)	2( 0.02)
Ovarian cancer recurrent(复发性卵巢癌)(%)	0( 0.00)	1( 0.02)	0( 0.00)	0( 0.00)	1( 0.20)	0( 0.00)	0( 0.00)	0( 0.00)	2( 0.02)
Ovarian epithelial cancer recurrent(复发性卵巢上皮癌)(%)	0( 0.00)	0( 0.00)	0( 0.00)	2( 0.15)	0( 0.00)	0( 0.00)	0( 0.00)	0( 0.00)	2( 0.02)
Palliative care(姑息疗法)(%)	0( 0.00)	1( 0.02)	0( 0.00)	0( 0.00)	0( 0.00)	1( 0.50)	0( 0.00)	0( 0.00)	2( 0.02)
Penile squamous cell carcinoma(阴茎鳞状细胞癌)(%)	0( 0.00)	1( 0.02)	0( 0.00)	0( 0.00)	0( 0.00)	1( 0.50)	0( 0.00)	0( 0.00)	2( 0.02)
Peripheral T-cell lymphoma unspecified(未特别指明的外周 T 细胞淋巴瘤)(%)	1( 0.02)	1( 0.02)	0( 0.00)	0( 0.00)	0( 0.00)	0( 0.00)	0( 0.00)	0( 0.00)	2( 0.02)
Pharyngeal cancer(咽部癌症)(%)	1( 0.02)	1( 0.02)	0( 0.00)	0( 0.00)	0( 0.00)	0( 0.00)	0( 0.00)	0( 0.00)	2( 0.02)
Poorly differentiated thyroid carcinoma(分化不良型甲状腺癌)(%)	0( 0.00)	1( 0.02)	0( 0.00)	1( 0.07)	0( 0.00)	0( 0.00)	0( 0.00)	0( 0.00)	2( 0.02)
Primary pulmonary melanoma(原发性肺黑素瘤)(%)	0( 0.00)	2( 0.05)	0( 0.00)	0( 0.00)	0( 0.00)	0( 0.00)	0( 0.00)	0( 0.00)	2( 0.02)
Prostate cancer stage II(前列腺癌 II 期)(%)	0( 0.00)	0( 0.00)	2( 0.11)	0( 0.00)	0( 0.00)	0( 0.00)	0( 0.00)	0( 0.00)	2( 0.02)
Prostate cancer stage IV(前列腺癌 IV 期)(%)	0( 0.00)	0( 0.00)	2( 0.11)	0( 0.00)	0( 0.00)	0( 0.00)	0( 0.00)	0( 0.00)	2( 0.02)
Rectal neoplasm(直肠肿瘤)(%)	2( 0.04)	0( 0.00)	0( 0.00)	0( 0.00)	0( 0.00)	0( 0.00)	0( 0.00)	0( 0.00)	2( 0.02)
Rectosigmoid cancer metastatic(转移性直肠乙状结肠癌)(%)	0( 0.00)	1( 0.02)	0( 0.00)	0( 0.00)	0( 0.00)	1( 0.50)	0( 0.00)	0( 0.00)	2( 0.02)
Sarcomatoid mesothelioma(肉瘤样间皮瘤)(%)	2( 0.04)	0( 0.00)	0( 0.00)	0( 0.00)	0( 0.00)	0( 0.00)	0( 0.00)	0( 0.00)	2( 0.02)
Squamous cell carcinoma of pharynx(咽部鳞状细胞癌)(%)	0( 0.00)	1( 0.02)	0( 0.00)	0( 0.00)	0( 0.00)	1( 0.50)	0( 0.00)	0( 0.00)	2( 0.02)
Squamous cell carcinoma of the vulva(外阴鳞状细胞癌)(%)	1( 0.02)	1( 0.02)	0( 0.00)	0( 0.00)	0( 0.00)	0( 0.00)	0( 0.00)	0( 0.00)	2( 0.02)
Throat cancer(咽喉癌)(%)	0( 0.00)	2( 0.05)	0( 0.00)	0( 0.00)	0( 0.00)	0( 0.00)	0( 0.00)	0( 0.00)	2( 0.02)
Thymic cancer metastatic(转移性胸腺癌)(%)	0( 0.00)	2( 0.05)	0( 0.00)	0( 0.00)	0( 0.00)	0( 0.00)	0( 0.00)	0( 0.00)	2( 0.02)
Tongue carcinoma stage IV(舌癌 IV 期)(%)	0( 0.00)	2( 0.05)	0( 0.00)	0( 0.00)	0( 0.00)	0( 0.00)	0( 0.00)	0( 0.00)	2( 0.02)
Urethral cancer(尿道癌)(%)	0( 0.00)	2( 0.05)	0( 0.00)	0( 0.00)	0( 0.00)	0( 0.00)	0( 0.00)	0( 0.00)	2( 0.02)
Vulval cancer(外阴癌)(%)	0( 0.00)	2( 0.05)	0( 0.00)	0( 0.00)	0( 0.00)	0( 0.00)	0( 0.00)	0( 0.00)	2( 0.02)
Abdominal lymphadenopathy(腹部淋巴结病)(%)	0( 0.00)	1( 0.02)	0( 0.00)	0( 0.00)	0( 0.00)	0( 0.00)	0( 0.00)	0( 0.00)	1( 0.01)
Acral lentiginous melanoma stage III(肢端雀斑痣性黑色素瘤 III 期)(%)	0( 0.00)	1( 0.02)	0( 0.00)	0( 0.00)	0( 0.00)	0( 0.00)	0( 0.00)	0( 0.00)	1( 0.01)
Acral lentiginous melanoma stage IV(肢端雀斑痣性黑色素瘤 IV 期)(%)	1( 0.02)	0( 0.00)	0( 0.00)	0( 0.00)	0( 0.00)	0( 0.00)	0( 0.00)	0( 0.00)	1( 0.01)
Adenocarcinoma pancreas(胰腺腺癌)(%)	1( 0.02)	0( 0.00)	0( 0.00)	0( 0.00)	0( 0.00)	0( 0.00)	0( 0.00)	0( 0.00)	1( 0.01)
Adenoid cystic carcinoma(腺样囊性癌)(%)	0( 0.00)	1( 0.02)	0( 0.00)	0( 0.00)	0( 0.00)	0( 0.00)	0( 0.00)	0( 0.00)	1( 0.01)
Adenosquamous cell carcinoma(腺鳞癌)(%)	0( 0.00)	1( 0.02)	0( 0.00)	0( 0.00)	0( 0.00)	0( 0.00)	0( 0.00)	0( 0.00)	1( 0.01)
Adjuvant therapy(辅助疗法)(%)	0( 0.00)	1( 0.02)	0( 0.00)	0( 0.00)	0( 0.00)	0( 0.00)	0( 0.00)	0( 0.00)	1( 0.01)
Adverse drug reaction(药品不良反应)(%)	0( 0.00)	1( 0.02)	0( 0.00)	0( 0.00)	0( 0.00)	0( 0.00)	0( 0.00)	0( 0.00)	1( 0.01)
Alveolar soft part sarcoma metastatic(转移性软组织腺泡状肉瘤)(%)	0( 0.00)	0( 0.00)	0( 0.00)	1( 0.07)	0( 0.00)	0( 0.00)	0( 0.00)	0( 0.00)	1( 0.01)
Alveolar soft part sarcoma(软组织腺泡状肉瘤)(%)	0( 0.00)	0( 0.00)	0( 0.00)	1( 0.07)	0( 0.00)	0( 0.00)	0( 0.00)	0( 0.00)	1( 0.01)
Anal cancer metastatic(转移性肛门癌)(%)	0( 0.00)	1( 0.02)	0( 0.00)	0( 0.00)	0( 0.00)	0( 0.00)	0( 0.00)	0( 0.00)	1( 0.01)
Astrocytoma malignant(恶性星形细胞瘤)(%)	1( 0.02)	0( 0.00)	0( 0.00)	0( 0.00)	0( 0.00)	0( 0.00)	0( 0.00)	0( 0.00)	1( 0.01)
Autologous haematopoietic stem cell transplant(自体造血干细胞移植)(%)	1( 0.02)	0( 0.00)	0( 0.00)	0( 0.00)	0( 0.00)	0( 0.00)	0( 0.00)	0( 0.00)	1( 0.01)
Basosquamous carcinoma(基底鳞状细胞癌)、Metastatic squamous cell carcinoma(转移性鳞状细胞癌)(%)	1( 0.02)	0( 0.00)	0( 0.00)	0( 0.00)	0( 0.00)	0( 0.00)	0( 0.00)	0( 0.00)	1( 0.01)
Benign renal neoplasm(肾良性肿瘤)(%)	0( 0.00)	0( 0.00)	0( 0.00)	1( 0.07)	0( 0.00)	0( 0.00)	0( 0.00)	0( 0.00)	1( 0.01)
Bile duct cancer recurrent(复发性胆管癌)(%)	0( 0.00)	0( 0.00)	0( 0.00)	0( 0.00)	0( 0.00)	1( 0.50)	0( 0.00)	0( 0.00)	1( 0.01)
Biliary cancer metastatic(转移性胆管癌)(%)	0( 0.00)	0( 0.00)	0( 0.00)	0( 0.00)	1( 0.20)	0( 0.00)	0( 0.00)	0( 0.00)	1( 0.01)
Bladder cancer stage 0, without cancer in situ(膀胱癌 0 期不伴原位癌)(%)	0( 0.00)	1( 0.02)	0( 0.00)	0( 0.00)	0( 0.00)	0( 0.00)	0( 0.00)	0( 0.00)	1( 0.01)
Bladder cancer(膀胱癌)、Lung neoplasm malignant(肺恶性肿瘤)(%)	0( 0.00)	0( 0.00)	0( 0.00)	1( 0.07)	0( 0.00)	0( 0.00)	0( 0.00)	0( 0.00)	1( 0.01)
Bladder transitional cell carcinoma stage 0(膀胱移行细胞癌 0 期)(%)	0( 0.00)	0( 0.00)	0( 0.00)	0( 0.00)	1( 0.20)	0( 0.00)	0( 0.00)	0( 0.00)	1( 0.01)
Bladder transitional cell carcinoma stage II(膀胱移行细胞癌 II 期)(%)	0( 0.00)	1( 0.02)	0( 0.00)	0( 0.00)	0( 0.00)	0( 0.00)	0( 0.00)	0( 0.00)	1( 0.01)
Blister(水疱)、Dermatitis exfoliative(剥脱性皮炎)、Erythema multiforme(多形性红斑)(%)	0( 0.00)	1( 0.02)	0( 0.00)	0( 0.00)	0( 0.00)	0( 0.00)	0( 0.00)	0( 0.00)	1( 0.01)
BRAF gene mutation(BRAF 基因突变)(%)	0( 0.00)	1( 0.02)	0( 0.00)	0( 0.00)	0( 0.00)	0( 0.00)	0( 0.00)	0( 0.00)	1( 0.01)
Brain cancer metastatic(转移性脑癌)(%)	1( 0.02)	0( 0.00)	0( 0.00)	0( 0.00)	0( 0.00)	0( 0.00)	0( 0.00)	0( 0.00)	1( 0.01)
Brain stem glioma(脑干胶质瘤)(%)	0( 0.00)	1( 0.02)	0( 0.00)	0( 0.00)	0( 0.00)	0( 0.00)	0( 0.00)	0( 0.00)	1( 0.01)
Breast cancer recurrent(复发性乳腺癌)(%)	0( 0.00)	0( 0.00)	0( 0.00)	0( 0.00)	0( 0.00)	1( 0.50)	0( 0.00)	0( 0.00)	1( 0.01)
Breast cancer stage II(乳腺癌 II 期)(%)	0( 0.00)	1( 0.02)	0( 0.00)	0( 0.00)	0( 0.00)	0( 0.00)	0( 0.00)	0( 0.00)	1( 0.01)
Bronchial neoplasm(支气管肿瘤)(%)	1( 0.02)	0( 0.00)	0( 0.00)	0( 0.00)	0( 0.00)	0( 0.00)	0( 0.00)	0( 0.00)	1( 0.01)
Bronchioloalveolar carcinoma(细支气管肺泡癌)(%)	1( 0.02)	0( 0.00)	0( 0.00)	0( 0.00)	0( 0.00)	0( 0.00)	0( 0.00)	0( 0.00)	1( 0.01)
Burkitt s lymphoma refractory(难治性伯基特淋巴瘤)(%)	1( 0.02)	0( 0.00)	0( 0.00)	0( 0.00)	0( 0.00)	0( 0.00)	0( 0.00)	0( 0.00)	1( 0.01)
Cancer with a high tumour mutational burden(高肿瘤突变负荷型癌)(%)	0( 0.00)	1( 0.02)	0( 0.00)	0( 0.00)	0( 0.00)	0( 0.00)	0( 0.00)	0( 0.00)	1( 0.01)
Carcinoid tumour pulmonary(肺类癌瘤)(%)	1( 0.02)	0( 0.00)	0( 0.00)	0( 0.00)	0( 0.00)	0( 0.00)	0( 0.00)	0( 0.00)	1( 0.01)
Carcinoma in situ(原位癌)(%)	0( 0.00)	1( 0.02)	0( 0.00)	0( 0.00)	0( 0.00)	0( 0.00)	0( 0.00)	0( 0.00)	1( 0.01)
Chemotherapeutic drug level therapeutic(化疗药水平处于治疗量)(%)	0( 0.00)	1( 0.02)	0( 0.00)	0( 0.00)	0( 0.00)	0( 0.00)	0( 0.00)	0( 0.00)	1( 0.01)
Cholangiocarcinoma(胆管细胞癌)、Hepatocellular carcinoma(肝细胞癌)(%)	0( 0.00)	0( 0.00)	0( 0.00)	0( 0.00)	1( 0.20)	0( 0.00)	0( 0.00)	0( 0.00)	1( 0.01)
Chordoma(脊索瘤)(%)	1( 0.02)	0( 0.00)	0( 0.00)	0( 0.00)	0( 0.00)	0( 0.00)	0( 0.00)	0( 0.00)	1( 0.01)
Chronic hepatitis B(慢性乙型肝炎)(%)	0( 0.00)	0( 0.00)	0( 0.00)	1( 0.07)	0( 0.00)	0( 0.00)	0( 0.00)	0( 0.00)	1( 0.01)
Chronic myeloid leukaemia(慢性髓系白血病)(%)	0( 0.00)	0( 0.00)	1( 0.05)	0( 0.00)	0( 0.00)	0( 0.00)	0( 0.00)	0( 0.00)	1( 0.01)
Clear cell endometrial carcinoma(子宫内膜透明细胞癌)(%)	0( 0.00)	1( 0.02)	0( 0.00)	0( 0.00)	0( 0.00)	0( 0.00)	0( 0.00)	0( 0.00)	1( 0.01)
Colon cancer recurrent(复发性结肠癌)(%)	0( 0.00)	1( 0.02)	0( 0.00)	0( 0.00)	0( 0.00)	0( 0.00)	0( 0.00)	0( 0.00)	1( 0.01)
Conjunctival melanoma(结膜黑色素瘤)(%)	1( 0.02)	0( 0.00)	0( 0.00)	0( 0.00)	0( 0.00)	0( 0.00)	0( 0.00)	0( 0.00)	1( 0.01)
Craniopharyngioma(颅咽管瘤)(%)	1( 0.02)	0( 0.00)	0( 0.00)	0( 0.00)	0( 0.00)	0( 0.00)	0( 0.00)	0( 0.00)	1( 0.01)
Diffuse large B-cell lymphoma refractory(难治性弥漫性大 B 细胞淋巴瘤)(%)	0( 0.00)	0( 0.00)	0( 0.00)	1( 0.07)	0( 0.00)	0( 0.00)	0( 0.00)	0( 0.00)	1( 0.01)
Diffuse large B-cell lymphoma stage II(弥漫性大 B 细胞淋巴瘤 II 期)(%)	0( 0.00)	1( 0.02)	0( 0.00)	0( 0.00)	0( 0.00)	0( 0.00)	0( 0.00)	0( 0.00)	1( 0.01)
Diffuse large B-cell lymphoma stage IV(弥漫性大 B 细胞淋巴瘤 IV 期)(%)	0( 0.00)	1( 0.02)	0( 0.00)	0( 0.00)	0( 0.00)	0( 0.00)	0( 0.00)	0( 0.00)	1( 0.01)
DNA mismatch repair deficiency test(DNA错配修复缺陷检测)(%)	0( 0.00)	1( 0.02)	0( 0.00)	0( 0.00)	0( 0.00)	0( 0.00)	0( 0.00)	0( 0.00)	1( 0.01)
Ear neoplasm malignant(耳部恶性肿瘤)(%)	0( 0.00)	1( 0.02)	0( 0.00)	0( 0.00)	0( 0.00)	0( 0.00)	0( 0.00)	0( 0.00)	1( 0.01)
Eczema(湿疹)(%)	0( 0.00)	0( 0.00)	0( 0.00)	1( 0.07)	0( 0.00)	0( 0.00)	0( 0.00)	0( 0.00)	1( 0.01)
Ejection fraction decreased(射血分数降低)(%)	0( 0.00)	0( 0.00)	0( 0.00)	1( 0.07)	0( 0.00)	0( 0.00)	0( 0.00)	0( 0.00)	1( 0.01)
Endocrine neoplasm(内分泌肿瘤)(%)	0( 0.00)	0( 0.00)	0( 0.00)	1( 0.07)	0( 0.00)	0( 0.00)	0( 0.00)	0( 0.00)	1( 0.01)
Epstein-Barr virus test(EB 病毒检测)(%)	1( 0.02)	0( 0.00)	0( 0.00)	0( 0.00)	0( 0.00)	0( 0.00)	0( 0.00)	0( 0.00)	1( 0.01)
Erythema multiforme(多形性红斑)(%)	0( 0.00)	1( 0.02)	0( 0.00)	0( 0.00)	0( 0.00)	0( 0.00)	0( 0.00)	0( 0.00)	1( 0.01)
External ear neoplasm malignant(外耳恶性肿瘤)(%)	0( 0.00)	1( 0.02)	0( 0.00)	0( 0.00)	0( 0.00)	0( 0.00)	0( 0.00)	0( 0.00)	1( 0.01)
Extranodal marginal zone B-cell lymphoma (MALT type)(结外边缘区 B 细胞淋巴瘤（MALT 分型）)(%)	1( 0.02)	0( 0.00)	0( 0.00)	0( 0.00)	0( 0.00)	0( 0.00)	0( 0.00)	0( 0.00)	1( 0.01)
Fibrosarcoma metastatic(转移性纤维肉瘤)(%)	1( 0.02)	0( 0.00)	0( 0.00)	0( 0.00)	0( 0.00)	0( 0.00)	0( 0.00)	0( 0.00)	1( 0.01)
Gallbladder adenocarcinoma(胆囊腺癌)(%)	0( 0.00)	0( 0.00)	0( 0.00)	0( 0.00)	0( 0.00)	0( 0.00)	1( 1.11)	0( 0.00)	1( 0.01)
Gallbladder cancer stage IV(胆囊癌 IV 期)(%)	0( 0.00)	1( 0.02)	0( 0.00)	0( 0.00)	0( 0.00)	0( 0.00)	0( 0.00)	0( 0.00)	1( 0.01)
Gastric adenoma(胃腺瘤)(%)	1( 0.02)	0( 0.00)	0( 0.00)	0( 0.00)	0( 0.00)	0( 0.00)	0( 0.00)	0( 0.00)	1( 0.01)
Gastrointestinal adenocarcinoma(胃肠道腺癌)(%)	1( 0.02)	0( 0.00)	0( 0.00)	0( 0.00)	0( 0.00)	0( 0.00)	0( 0.00)	0( 0.00)	1( 0.01)
Genital neoplasm malignant female(女性生殖系统恶性肿瘤)(%)	0( 0.00)	0( 0.00)	0( 0.00)	0( 0.00)	1( 0.20)	0( 0.00)	0( 0.00)	0( 0.00)	1( 0.01)
Glioblastoma multiforme(多形性胶质母细胞瘤)(%)	1( 0.02)	0( 0.00)	0( 0.00)	0( 0.00)	0( 0.00)	0( 0.00)	0( 0.00)	0( 0.00)	1( 0.01)
Hepatitis C core antibody(丙型肝炎核心抗体)(%)	0( 0.00)	0( 0.00)	0( 0.00)	0( 0.00)	1( 0.20)	0( 0.00)	0( 0.00)	0( 0.00)	1( 0.01)
HER2 mutant non-small cell lung cancer(HER2 突变性非小细胞肺癌)(%)	0( 0.00)	1( 0.02)	0( 0.00)	0( 0.00)	0( 0.00)	0( 0.00)	0( 0.00)	0( 0.00)	1( 0.01)
HER2 positive biliary tract cancer(HER2 阳性胆道癌)(%)	0( 0.00)	0( 0.00)	0( 0.00)	0( 0.00)	1( 0.20)	0( 0.00)	0( 0.00)	0( 0.00)	1( 0.01)
Hereditary non-polyposis colorectal cancer syndrome(遗传性非多发性息肉结肠癌综合征)(%)	0( 0.00)	1( 0.02)	0( 0.00)	0( 0.00)	0( 0.00)	0( 0.00)	0( 0.00)	0( 0.00)	1( 0.01)
Hodgkin s disease mixed cellularity stage III(混合细胞型霍奇金氏病 III 期)(%)	0( 0.00)	1( 0.02)	0( 0.00)	0( 0.00)	0( 0.00)	0( 0.00)	0( 0.00)	0( 0.00)	1( 0.01)
Hodgkin s disease nodular sclerosis stage II(结节硬化型霍奇金病 II 期)(%)	1( 0.02)	0( 0.00)	0( 0.00)	0( 0.00)	0( 0.00)	0( 0.00)	0( 0.00)	0( 0.00)	1( 0.01)
Hodgkin s disease nodular sclerosis(结节硬化型霍奇金氏病)(%)	0( 0.00)	1( 0.02)	0( 0.00)	0( 0.00)	0( 0.00)	0( 0.00)	0( 0.00)	0( 0.00)	1( 0.01)
Hodgkin s disease recurrent(复发性霍奇金氏病)(%)	0( 0.00)	1( 0.02)	0( 0.00)	0( 0.00)	0( 0.00)	0( 0.00)	0( 0.00)	0( 0.00)	1( 0.01)
Hormone receptor positive breast cancer(激素受体阳性乳腺癌)(%)	0( 0.00)	1( 0.02)	0( 0.00)	0( 0.00)	0( 0.00)	0( 0.00)	0( 0.00)	0( 0.00)	1( 0.01)
Hypopharyngeal cancer stage IV(下咽部癌 IV 期)(%)	0( 0.00)	1( 0.02)	0( 0.00)	0( 0.00)	0( 0.00)	0( 0.00)	0( 0.00)	0( 0.00)	1( 0.01)
Ill-defined disorder(未明确定义的疾病)(%)	0( 0.00)	1( 0.02)	0( 0.00)	0( 0.00)	0( 0.00)	0( 0.00)	0( 0.00)	0( 0.00)	1( 0.01)
Illness(患病)(%)	0( 0.00)	1( 0.02)	0( 0.00)	0( 0.00)	0( 0.00)	0( 0.00)	0( 0.00)	0( 0.00)	1( 0.01)
Immunosuppressant drug therapy(免疫抑制药物疗法)(%)	0( 0.00)	0( 0.00)	0( 0.00)	1( 0.07)	0( 0.00)	0( 0.00)	0( 0.00)	0( 0.00)	1( 0.01)
Immunosuppression(免疫抑制)(%)	0( 0.00)	0( 0.00)	0( 0.00)	1( 0.07)	0( 0.00)	0( 0.00)	0( 0.00)	0( 0.00)	1( 0.01)
Intraductal proliferative breast lesion(乳腺导管内增生性病变)(%)	0( 0.00)	1( 0.02)	0( 0.00)	0( 0.00)	0( 0.00)	0( 0.00)	0( 0.00)	0( 0.00)	1( 0.01)
Invasive breast carcinoma(浸润性乳腺癌)(%)	0( 0.00)	0( 0.00)	0( 0.00)	1( 0.07)	0( 0.00)	0( 0.00)	0( 0.00)	0( 0.00)	1( 0.01)
Kaposi s sarcoma AIDS related(艾滋病相关卡波西肉瘤)(%)	1( 0.02)	0( 0.00)	0( 0.00)	0( 0.00)	0( 0.00)	0( 0.00)	0( 0.00)	0( 0.00)	1( 0.01)
Large cell lung cancer recurrent(复发性大细胞肺癌)(%)	0( 0.00)	1( 0.02)	0( 0.00)	0( 0.00)	0( 0.00)	0( 0.00)	0( 0.00)	0( 0.00)	1( 0.01)
Large cell lung cancer stage III(大细胞肺癌III期)(%)	0( 0.00)	0( 0.00)	0( 0.00)	0( 0.00)	1( 0.20)	0( 0.00)	0( 0.00)	0( 0.00)	1( 0.01)
Large cell lung cancer stage IV(大细胞肺癌 IV 期)(%)	0( 0.00)	1( 0.02)	0( 0.00)	0( 0.00)	0( 0.00)	0( 0.00)	0( 0.00)	0( 0.00)	1( 0.01)
Laryngeal neoplasm(喉肿瘤)(%)	0( 0.00)	0( 0.00)	0( 0.00)	0( 0.00)	0( 0.00)	1( 0.50)	0( 0.00)	0( 0.00)	1( 0.01)
Leiomyosarcoma recurrent(复发性平滑肌肉瘤)(%)	0( 0.00)	0( 0.00)	0( 0.00)	1( 0.07)	0( 0.00)	0( 0.00)	0( 0.00)	0( 0.00)	1( 0.01)
Leukaemia(白血病)(%)	1( 0.02)	0( 0.00)	0( 0.00)	0( 0.00)	0( 0.00)	0( 0.00)	0( 0.00)	0( 0.00)	1( 0.01)
Lip squamous cell carcinoma(唇鳞状细胞癌)(%)	0( 0.00)	1( 0.02)	0( 0.00)	0( 0.00)	0( 0.00)	0( 0.00)	0( 0.00)	0( 0.00)	1( 0.01)
Liver disorder(肝脏疾病)(%)	0( 0.00)	0( 0.00)	0( 0.00)	0( 0.00)	1( 0.20)	0( 0.00)	0( 0.00)	0( 0.00)	1( 0.01)
Lung adenocarcinoma stage IV(肺腺癌 IV 期)、Non-small cell lung cancer stage IV(非小细胞肺癌 IV 期)、Metastases to central nervous system(中枢神经系统转移)(%)	0( 0.00)	1( 0.02)	0( 0.00)	0( 0.00)	0( 0.00)	0( 0.00)	0( 0.00)	0( 0.00)	1( 0.01)
Lung infiltration malignant(肺恶性浸润)(%)	0( 0.00)	1( 0.02)	0( 0.00)	0( 0.00)	0( 0.00)	0( 0.00)	0( 0.00)	0( 0.00)	1( 0.01)
Lung squamous cell carcinoma stage I(肺鳞状细胞癌 I 期)(%)	0( 0.00)	1( 0.02)	0( 0.00)	0( 0.00)	0( 0.00)	0( 0.00)	0( 0.00)	0( 0.00)	1( 0.01)
Lung squamous cell carcinoma stage II(肺鳞状细胞癌 II 期)(%)	0( 0.00)	1( 0.02)	0( 0.00)	0( 0.00)	0( 0.00)	0( 0.00)	0( 0.00)	0( 0.00)	1( 0.01)
Lymphadenitis(淋巴结炎)(%)	0( 0.00)	1( 0.02)	0( 0.00)	0( 0.00)	0( 0.00)	0( 0.00)	0( 0.00)	0( 0.00)	1( 0.01)
Lymphocytic lymphoma(淋巴细胞型淋巴瘤)(%)	0( 0.00)	1( 0.02)	0( 0.00)	0( 0.00)	0( 0.00)	0( 0.00)	0( 0.00)	0( 0.00)	1( 0.01)
Malignant anorectal neoplasm(肛门直肠恶性肿瘤)(%)	1( 0.02)	0( 0.00)	0( 0.00)	0( 0.00)	0( 0.00)	0( 0.00)	0( 0.00)	0( 0.00)	1( 0.01)
Malignant fibrous histiocytoma(恶性纤维性组织细胞瘤)(%)	0( 0.00)	1( 0.02)	0( 0.00)	0( 0.00)	0( 0.00)	0( 0.00)	0( 0.00)	0( 0.00)	1( 0.01)
Malignant genitourinary tract neoplasm(恶性泌尿生殖道瘤)(%)	0( 0.00)	0( 0.00)	0( 0.00)	1( 0.07)	0( 0.00)	0( 0.00)	0( 0.00)	0( 0.00)	1( 0.01)
Malignant glioma(恶性神经胶质瘤)(%)	1( 0.02)	0( 0.00)	0( 0.00)	0( 0.00)	0( 0.00)	0( 0.00)	0( 0.00)	0( 0.00)	1( 0.01)
Malignant melanoma in situ(原位恶性黑素瘤)(%)	0( 0.00)	1( 0.02)	0( 0.00)	0( 0.00)	0( 0.00)	0( 0.00)	0( 0.00)	0( 0.00)	1( 0.01)
Malignant melanoma stage I(恶性黑素瘤 I 期)(%)	0( 0.00)	0( 0.00)	1( 0.05)	0( 0.00)	0( 0.00)	0( 0.00)	0( 0.00)	0( 0.00)	1( 0.01)
Malignant middle ear neoplasm(中耳恶性肿瘤)(%)	0( 0.00)	1( 0.02)	0( 0.00)	0( 0.00)	0( 0.00)	0( 0.00)	0( 0.00)	0( 0.00)	1( 0.01)
Malignant neoplasm of ampulla of Vater(乏特氏壶腹恶性肿瘤)(%)	0( 0.00)	1( 0.02)	0( 0.00)	0( 0.00)	0( 0.00)	0( 0.00)	0( 0.00)	0( 0.00)	1( 0.01)
Malignant neoplasm of choroid(恶性脉络膜肿瘤)(%)	1( 0.02)	0( 0.00)	0( 0.00)	0( 0.00)	0( 0.00)	0( 0.00)	0( 0.00)	0( 0.00)	1( 0.01)
Malignant neoplasm of conjunctiva(恶性结膜肿瘤)(%)	0( 0.00)	1( 0.02)	0( 0.00)	0( 0.00)	0( 0.00)	0( 0.00)	0( 0.00)	0( 0.00)	1( 0.01)
Malignant neoplasm of thorax(胸廓恶性肿瘤)(%)	1( 0.02)	0( 0.00)	0( 0.00)	0( 0.00)	0( 0.00)	0( 0.00)	0( 0.00)	0( 0.00)	1( 0.01)
Malignant neoplasm of thymus(胸腺恶性肿瘤)(%)	1( 0.02)	0( 0.00)	0( 0.00)	0( 0.00)	0( 0.00)	0( 0.00)	0( 0.00)	0( 0.00)	1( 0.01)
Malignant splenic neoplasm(恶性脾肿瘤)(%)	1( 0.02)	0( 0.00)	0( 0.00)	0( 0.00)	0( 0.00)	0( 0.00)	0( 0.00)	0( 0.00)	1( 0.01)
Malignant urinary tract neoplasm metastatic(转移性恶性泌尿道肿瘤)(%)	0( 0.00)	0( 0.00)	0( 0.00)	1( 0.07)	0( 0.00)	0( 0.00)	0( 0.00)	0( 0.00)	1( 0.01)
Marginal zone lymphoma(边缘区淋巴瘤)(%)	0( 0.00)	0( 0.00)	0( 0.00)	1( 0.07)	0( 0.00)	0( 0.00)	0( 0.00)	0( 0.00)	1( 0.01)
Mediastinum neoplasm(纵隔肿瘤)(%)	1( 0.02)	0( 0.00)	0( 0.00)	0( 0.00)	0( 0.00)	0( 0.00)	0( 0.00)	0( 0.00)	1( 0.01)
Meningioma malignant(恶性脑膜瘤)(%)	1( 0.02)	0( 0.00)	0( 0.00)	0( 0.00)	0( 0.00)	0( 0.00)	0( 0.00)	0( 0.00)	1( 0.01)
Meningioma(脑膜瘤)(%)	1( 0.02)	0( 0.00)	0( 0.00)	0( 0.00)	0( 0.00)	0( 0.00)	0( 0.00)	0( 0.00)	1( 0.01)
Metastases to kidney(肾转移)(%)	1( 0.02)	0( 0.00)	0( 0.00)	0( 0.00)	0( 0.00)	0( 0.00)	0( 0.00)	0( 0.00)	1( 0.01)
Metastases to meninges(脑膜转移)(%)	1( 0.02)	0( 0.00)	0( 0.00)	0( 0.00)	0( 0.00)	0( 0.00)	0( 0.00)	0( 0.00)	1( 0.01)
Metastases to spine(脊柱转移)(%)	1( 0.02)	0( 0.00)	0( 0.00)	0( 0.00)	0( 0.00)	0( 0.00)	0( 0.00)	0( 0.00)	1( 0.01)
Metastatic lymphoma(转移性淋巴瘤)(%)	0( 0.00)	1( 0.02)	0( 0.00)	0( 0.00)	0( 0.00)	0( 0.00)	0( 0.00)	0( 0.00)	1( 0.01)
Metastatic malignant melanoma(转移性恶性黑素瘤)、Prophylaxis(预防治疗)(%)	1( 0.02)	0( 0.00)	0( 0.00)	0( 0.00)	0( 0.00)	0( 0.00)	0( 0.00)	0( 0.00)	1( 0.01)
Metastatic neoplasm(转移性肿瘤)、Hepatocellular carcinoma(肝细胞癌)(%)	1( 0.02)	0( 0.00)	0( 0.00)	0( 0.00)	0( 0.00)	0( 0.00)	0( 0.00)	0( 0.00)	1( 0.01)
Mixed hepatocellular cholangiocarcinoma(混合性肝细胞性胆管细胞癌)(%)	0( 0.00)	0( 0.00)	0( 0.00)	1( 0.07)	0( 0.00)	0( 0.00)	0( 0.00)	0( 0.00)	1( 0.01)
Monoclonal antibody immunoconjugate therapy(单克隆抗体免疫偶联治疗)(%)	0( 0.00)	1( 0.02)	0( 0.00)	0( 0.00)	0( 0.00)	0( 0.00)	0( 0.00)	0( 0.00)	1( 0.01)
Mucosal ulceration(粘膜溃疡)(%)	0( 0.00)	0( 0.00)	0( 0.00)	1( 0.07)	0( 0.00)	0( 0.00)	0( 0.00)	0( 0.00)	1( 0.01)
Myeloid leukaemia(髓系白血病)(%)	0( 0.00)	1( 0.02)	0( 0.00)	0( 0.00)	0( 0.00)	0( 0.00)	0( 0.00)	0( 0.00)	1( 0.01)
Myxofibrosarcoma(粘液纤维肉瘤)(%)	0( 0.00)	1( 0.02)	0( 0.00)	0( 0.00)	0( 0.00)	0( 0.00)	0( 0.00)	0( 0.00)	1( 0.01)
Nasopharyngeal cancer metastatic(转移性鼻咽癌)(%)	0( 0.00)	1( 0.02)	0( 0.00)	0( 0.00)	0( 0.00)	0( 0.00)	0( 0.00)	0( 0.00)	1( 0.01)
Neoplasm skin(皮肤肿瘤)(%)	1( 0.02)	0( 0.00)	0( 0.00)	0( 0.00)	0( 0.00)	0( 0.00)	0( 0.00)	0( 0.00)	1( 0.01)
Neuroendocrine carcinoma metastatic(转移性神经内分泌癌)(%)	0( 0.00)	0( 0.00)	0( 0.00)	1( 0.07)	0( 0.00)	0( 0.00)	0( 0.00)	0( 0.00)	1( 0.01)
Neuroendocrine carcinoma of the oesophagus(食道神经内分泌癌)(%)	0( 0.00)	0( 0.00)	0( 0.00)	0( 0.00)	0( 0.00)	1( 0.50)	0( 0.00)	0( 0.00)	1( 0.01)
Neuroendocrine carcinoma of the skin(皮肤神经内分泌癌)、Metastasis(转移)(%)	1( 0.02)	0( 0.00)	0( 0.00)	0( 0.00)	0( 0.00)	0( 0.00)	0( 0.00)	0( 0.00)	1( 0.01)
Neuroendocrine tumour of the lung metastatic(转移性肺神经内分泌肿瘤)(%)	1( 0.02)	0( 0.00)	0( 0.00)	0( 0.00)	0( 0.00)	0( 0.00)	0( 0.00)	0( 0.00)	1( 0.01)
Nodular lymphocyte predominant Hodgkin lymphoma(结节性淋巴细胞为主型霍奇金淋巴瘤)(%)	0( 0.00)	0( 0.00)	0( 0.00)	0( 0.00)	0( 0.00)	1( 0.50)	0( 0.00)	0( 0.00)	1( 0.01)
Non-small cell lung cancer stage I(非小细胞肺癌 I 期)(%)	0( 0.00)	1( 0.02)	0( 0.00)	0( 0.00)	0( 0.00)	0( 0.00)	0( 0.00)	0( 0.00)	1( 0.01)
Non-small cell lung cancer stage IIIA(非小细胞肺癌 IIIA 期)、Non-small cell lung cancer(非小细胞肺癌)(%)	0( 0.00)	0( 0.00)	0( 0.00)	0( 0.00)	1( 0.20)	0( 0.00)	0( 0.00)	0( 0.00)	1( 0.01)
Oesophageal adenocarcinoma recurrent(复发性食管腺癌)(%)	1( 0.02)	0( 0.00)	0( 0.00)	0( 0.00)	0( 0.00)	0( 0.00)	0( 0.00)	0( 0.00)	1( 0.01)
Oesophageal squamous cell carcinoma recurrent(复发性食管鳞癌)(%)	0( 0.00)	0( 0.00)	1( 0.05)	0( 0.00)	0( 0.00)	0( 0.00)	0( 0.00)	0( 0.00)	1( 0.01)
Oral neoplasm(口腔肿瘤)(%)	1( 0.02)	0( 0.00)	0( 0.00)	0( 0.00)	0( 0.00)	0( 0.00)	0( 0.00)	0( 0.00)	1( 0.01)
Oropharyngeal cancer recurrent(复发性口咽癌)(%)	0( 0.00)	1( 0.02)	0( 0.00)	0( 0.00)	0( 0.00)	0( 0.00)	0( 0.00)	0( 0.00)	1( 0.01)
Oropharyngeal squamous cell carcinoma(口咽鳞状细胞癌)(%)	1( 0.02)	0( 0.00)	0( 0.00)	0( 0.00)	0( 0.00)	0( 0.00)	0( 0.00)	0( 0.00)	1( 0.01)
Osteosarcoma(成骨肉瘤)(%)	1( 0.02)	0( 0.00)	0( 0.00)	0( 0.00)	0( 0.00)	0( 0.00)	0( 0.00)	0( 0.00)	1( 0.01)
Ovarian cancer recurrent(复发性卵巢癌)、Clinical trial participant(临床试验参加者)(%)	0( 0.00)	1( 0.02)	0( 0.00)	0( 0.00)	0( 0.00)	0( 0.00)	0( 0.00)	0( 0.00)	1( 0.01)
Ovarian cancer stage IV(卵巢癌 IV 期)(%)	0( 0.00)	0( 0.00)	0( 0.00)	1( 0.07)	0( 0.00)	0( 0.00)	0( 0.00)	0( 0.00)	1( 0.01)
Ovarian clear cell carcinoma(卵巢透明细胞癌)(%)	0( 0.00)	1( 0.02)	0( 0.00)	0( 0.00)	0( 0.00)	0( 0.00)	0( 0.00)	0( 0.00)	1( 0.01)
Pancoast s tumour(肺沟肿瘤)(%)	1( 0.02)	0( 0.00)	0( 0.00)	0( 0.00)	0( 0.00)	0( 0.00)	0( 0.00)	0( 0.00)	1( 0.01)
Pancreatic carcinoma metastatic(转移性胰腺癌)(%)	0( 0.00)	1( 0.02)	0( 0.00)	0( 0.00)	0( 0.00)	0( 0.00)	0( 0.00)	0( 0.00)	1( 0.01)
Pancreatic mass(胰腺肿块)(%)	1( 0.02)	0( 0.00)	0( 0.00)	0( 0.00)	0( 0.00)	0( 0.00)	0( 0.00)	0( 0.00)	1( 0.01)
Papillary thyroid cancer(甲状腺乳头状癌)(%)	0( 0.00)	0( 0.00)	1( 0.05)	0( 0.00)	0( 0.00)	0( 0.00)	0( 0.00)	0( 0.00)	1( 0.01)
Paraganglion neoplasm malignant(副神经节恶性肿瘤)(%)	1( 0.02)	0( 0.00)	0( 0.00)	0( 0.00)	0( 0.00)	0( 0.00)	0( 0.00)	0( 0.00)	1( 0.01)
PD-L1 positive cancer(PD-L1 阳性癌症)(%)	0( 0.00)	1( 0.02)	0( 0.00)	0( 0.00)	0( 0.00)	0( 0.00)	0( 0.00)	0( 0.00)	1( 0.01)
Peripheral T-cell lymphoma unspecified stage IV(未特别指明的外周 T 细胞淋巴瘤 IV 期)(%)	1( 0.02)	0( 0.00)	0( 0.00)	0( 0.00)	0( 0.00)	0( 0.00)	0( 0.00)	0( 0.00)	1( 0.01)
Peritoneal mesothelioma malignant(腹膜恶性间皮瘤)(%)	1( 0.02)	0( 0.00)	0( 0.00)	0( 0.00)	0( 0.00)	0( 0.00)	0( 0.00)	0( 0.00)	1( 0.01)
Phaeochromocytoma(嗜铬细胞瘤)(%)	1( 0.02)	0( 0.00)	0( 0.00)	0( 0.00)	0( 0.00)	0( 0.00)	0( 0.00)	0( 0.00)	1( 0.01)
Pharyngeal cancer recurrent(复发性咽癌)(%)	0( 0.00)	1( 0.02)	0( 0.00)	0( 0.00)	0( 0.00)	0( 0.00)	0( 0.00)	0( 0.00)	1( 0.01)
Pleural neoplasm(胸膜肿瘤)(%)	0( 0.00)	1( 0.02)	0( 0.00)	0( 0.00)	0( 0.00)	0( 0.00)	0( 0.00)	0( 0.00)	1( 0.01)
Primary mediastinal large B-cell lymphoma recurrent(复发性原发性纵隔大 B 细胞淋巴瘤)(%)	0( 0.00)	1( 0.02)	0( 0.00)	0( 0.00)	0( 0.00)	0( 0.00)	0( 0.00)	0( 0.00)	1( 0.01)
Pulmonary mass(肺部肿块)(%)	0( 0.00)	0( 0.00)	0( 0.00)	0( 0.00)	1( 0.20)	0( 0.00)	0( 0.00)	0( 0.00)	1( 0.01)
Rectal cancer stage III(直肠癌 III 期)(%)	0( 0.00)	1( 0.02)	0( 0.00)	0( 0.00)	0( 0.00)	0( 0.00)	0( 0.00)	0( 0.00)	1( 0.01)
Renal cancer recurrent(复发性肾癌)(%)	0( 0.00)	0( 0.00)	0( 0.00)	0( 0.00)	0( 0.00)	0( 0.00)	1( 1.11)	0( 0.00)	1( 0.01)
Renal cancer stage II(肾癌 II 期)(%)	0( 0.00)	1( 0.02)	0( 0.00)	0( 0.00)	0( 0.00)	0( 0.00)	0( 0.00)	0( 0.00)	1( 0.01)
Respiratory papilloma(呼吸道乳头状瘤)(%)	1( 0.02)	0( 0.00)	0( 0.00)	0( 0.00)	0( 0.00)	0( 0.00)	0( 0.00)	0( 0.00)	1( 0.01)
Retinal melanocytoma(视网膜黑素细胞瘤)(%)	1( 0.02)	0( 0.00)	0( 0.00)	0( 0.00)	0( 0.00)	0( 0.00)	0( 0.00)	0( 0.00)	1( 0.01)
Retroperitoneal cancer(腹膜后癌)(%)	1( 0.02)	0( 0.00)	0( 0.00)	0( 0.00)	0( 0.00)	0( 0.00)	0( 0.00)	0( 0.00)	1( 0.01)
Sarcoma uterus(子宫肉瘤)(%)	0( 0.00)	1( 0.02)	0( 0.00)	0( 0.00)	0( 0.00)	0( 0.00)	0( 0.00)	0( 0.00)	1( 0.01)
Serous cystadenocarcinoma ovary(卵巢浆液性囊腺癌)(%)	0( 0.00)	0( 0.00)	0( 0.00)	1( 0.07)	0( 0.00)	0( 0.00)	0( 0.00)	0( 0.00)	1( 0.01)
Skin cancer metastatic(皮肤转移癌)(%)	0( 0.00)	1( 0.02)	0( 0.00)	0( 0.00)	0( 0.00)	0( 0.00)	0( 0.00)	0( 0.00)	1( 0.01)
Small cell carcinoma(小细胞癌)(%)	0( 0.00)	0( 0.00)	0( 0.00)	1( 0.07)	0( 0.00)	0( 0.00)	0( 0.00)	0( 0.00)	1( 0.01)
Superficial spreading melanoma stage II(浅表扩散性黑素瘤 II 期)(%)	0( 0.00)	1( 0.02)	0( 0.00)	0( 0.00)	0( 0.00)	0( 0.00)	0( 0.00)	0( 0.00)	1( 0.01)
Superficial spreading melanoma stage IV(浅表扩散性黑素瘤 IV 期)(%)	1( 0.02)	0( 0.00)	0( 0.00)	0( 0.00)	0( 0.00)	0( 0.00)	0( 0.00)	0( 0.00)	1( 0.01)
Thymoma malignant recurrent(复发性恶性胸腺瘤)(%)	0( 0.00)	1( 0.02)	0( 0.00)	0( 0.00)	0( 0.00)	0( 0.00)	0( 0.00)	0( 0.00)	1( 0.01)
Thymoma malignant(恶性胸腺瘤)(%)	0( 0.00)	0( 0.00)	1( 0.05)	0( 0.00)	0( 0.00)	0( 0.00)	0( 0.00)	0( 0.00)	1( 0.01)
Tonsil cancer metastatic(转移性扁桃体癌)(%)	0( 0.00)	1( 0.02)	0( 0.00)	0( 0.00)	0( 0.00)	0( 0.00)	0( 0.00)	0( 0.00)	1( 0.01)
Transitional cell cancer of renal pelvis and ureter metastatic(转移性肾盂和输尿管移行细胞癌)(%)	1( 0.02)	0( 0.00)	0( 0.00)	0( 0.00)	0( 0.00)	0( 0.00)	0( 0.00)	0( 0.00)	1( 0.01)
Transplant(移植)(%)	1( 0.02)	0( 0.00)	0( 0.00)	0( 0.00)	0( 0.00)	0( 0.00)	0( 0.00)	0( 0.00)	1( 0.01)
Treatment failure(治疗失败)(%)	0( 0.00)	1( 0.02)	0( 0.00)	0( 0.00)	0( 0.00)	0( 0.00)	0( 0.00)	0( 0.00)	1( 0.01)
Triple positive breast cancer(三阳性乳腺癌)(%)	0( 0.00)	0( 0.00)	0( 0.00)	1( 0.07)	0( 0.00)	0( 0.00)	0( 0.00)	0( 0.00)	1( 0.01)
Ureteral neoplasm(输尿管瘤)(%)	0( 0.00)	0( 0.00)	0( 0.00)	0( 0.00)	0( 0.00)	0( 0.00)	1( 1.11)	0( 0.00)	1( 0.01)
Ureteric cancer metastatic(转移性输尿管癌)(%)	0( 0.00)	0( 0.00)	0( 0.00)	0( 0.00)	0( 0.00)	0( 0.00)	0( 0.00)	1( 3.45)	1( 0.01)
Uterine leiomyosarcoma(子宫平滑肌肉瘤)(%)	0( 0.00)	0( 0.00)	0( 0.00)	0( 0.00)	0( 0.00)	0( 0.00)	1( 1.11)	0( 0.00)	1( 0.01)
Waldenstrom s macroglobulinaemia(瓦尔登斯特伦巨球蛋白血症)(%)	0( 0.00)	1( 0.02)	0( 0.00)	0( 0.00)	0( 0.00)	0( 0.00)	0( 0.00)	0( 0.00)	1( 0.01)
转归
OT(%)	1546(33.05)	1200(27.89)	560(29.65)	605(45.35)	176(35.20)	75(37.13)	30(33.33)	15(51.72)	4207(32.30)
NOT SPECIFIED(%)	952(20.35)	1249(29.03)	466(24.67)	117( 8.77)	91(18.20)	0( 0.00)	27(30.00)	0( 0.00)	2902(22.28)
HO;OT(%)	643(13.75)	460(10.69)	298(15.78)	84( 6.30)	35( 7.00)	14( 6.93)	1( 1.11)	2( 6.90)	1537(11.80)
HO(%)	271( 5.79)	399( 9.27)	142( 7.52)	300(22.49)	74(14.80)	91(45.05)	24(26.67)	6(20.69)	1307(10.03)
OT;HO(%)	499(10.67)	273( 6.34)	121( 6.41)	34( 2.55)	18( 3.60)	7( 3.47)	1( 1.11)	0( 0.00)	953( 7.32)
DE;OT(%)	78( 1.67)	127( 2.95)	44( 2.33)	37( 2.77)	16( 3.20)	0( 0.00)	0( 0.00)	0( 0.00)	302( 2.32)
OT;DE(%)	70( 1.50)	59( 1.37)	13( 0.69)	28( 2.10)	6( 1.20)	0( 0.00)	0( 0.00)	0( 0.00)	176( 1.35)
DE;HO;OT(%)	45( 0.96)	65( 1.51)	26( 1.38)	8( 0.60)	5( 1.00)	0( 0.00)	3( 3.33)	0( 0.00)	152( 1.17)
HO;LT;OT(%)	39( 0.83)	24( 0.56)	24( 1.27)	3( 0.22)	4( 0.80)	0( 0.00)	0( 0.00)	0( 0.00)	94( 0.72)
OT;HO;DE(%)	50( 1.07)	26( 0.60)	9( 0.48)	2( 0.15)	0( 0.00)	0( 0.00)	0( 0.00)	0( 0.00)	87( 0.67)
HO;OT;DE(%)	40( 0.86)	27( 0.63)	8( 0.42)	2( 0.15)	1( 0.20)	0( 0.00)	0( 0.00)	0( 0.00)	78( 0.60)
DE(%)	7( 0.15)	20( 0.46)	10( 0.53)	26( 1.95)	6( 1.20)	0( 0.00)	2( 2.22)	0( 0.00)	71( 0.55)
OT;DE;HO(%)	38( 0.81)	17( 0.40)	8( 0.42)	2( 0.15)	3( 0.60)	0( 0.00)	0( 0.00)	0( 0.00)	68( 0.52)
HO;DE;OT(%)	29( 0.62)	23( 0.53)	8( 0.42)	3( 0.22)	2( 0.40)	0( 0.00)	0( 0.00)	0( 0.00)	65( 0.50)
LT;OT(%)	28( 0.60)	9( 0.21)	8( 0.42)	4( 0.30)	8( 1.60)	0( 0.00)	0( 0.00)	0( 0.00)	57( 0.44)
LT(%)	7( 0.15)	14( 0.33)	1( 0.05)	10( 0.75)	11( 2.20)	6( 2.97)	0( 0.00)	2( 6.90)	51( 0.39)
OT;LT;HO(%)	21( 0.45)	15( 0.35)	8( 0.42)	2( 0.15)	1( 0.20)	0( 0.00)	0( 0.00)	0( 0.00)	47( 0.36)
DE;OT;HO(%)	22( 0.47)	17( 0.40)	5( 0.26)	2( 0.15)	0( 0.00)	0( 0.00)	0( 0.00)	0( 0.00)	46( 0.35)
DE;HO(%)	5( 0.11)	11( 0.26)	7( 0.37)	16( 1.20)	4( 0.80)	0( 0.00)	0( 0.00)	1( 3.45)	44( 0.34)
LT;HO;OT(%)	21( 0.45)	11( 0.26)	7( 0.37)	0( 0.00)	2( 0.40)	0( 0.00)	0( 0.00)	0( 0.00)	41( 0.31)
DS(%)	8( 0.17)	16( 0.37)	6( 0.32)	4( 0.30)	2( 0.40)	3( 1.49)	0( 0.00)	0( 0.00)	39( 0.30)
OT;LT(%)	15( 0.32)	10( 0.23)	5( 0.26)	1( 0.07)	5( 1.00)	1( 0.50)	0( 0.00)	0( 0.00)	37( 0.28)
LT;OT;HO(%)	19( 0.41)	11( 0.26)	5( 0.26)	1( 0.07)	0( 0.00)	0( 0.00)	0( 0.00)	0( 0.00)	36( 0.28)
HO;LT(%)	9( 0.19)	8( 0.19)	1( 0.05)	10( 0.75)	2( 0.40)	2( 0.99)	1( 1.11)	0( 0.00)	33( 0.25)
DS;OT(%)	13( 0.28)	14( 0.33)	2( 0.11)	0( 0.00)	0( 0.00)	0( 0.00)	0( 0.00)	0( 0.00)	29( 0.22)
DE;HO;LT;OT(%)	11( 0.24)	14( 0.33)	0( 0.00)	1( 0.07)	0( 0.00)	0( 0.00)	0( 0.00)	0( 0.00)	26( 0.20)
HO;OT;LT(%)	14( 0.30)	8( 0.19)	3( 0.16)	0( 0.00)	1( 0.20)	0( 0.00)	0( 0.00)	0( 0.00)	26( 0.20)
OT;HO;LT(%)	12( 0.26)	9( 0.21)	4( 0.21)	0( 0.00)	0( 0.00)	0( 0.00)	1( 1.11)	0( 0.00)	26( 0.20)
LT;HO(%)	6( 0.13)	8( 0.19)	3( 0.16)	6( 0.45)	2( 0.40)	0( 0.00)	0( 0.00)	0( 0.00)	25( 0.19)
OT;DS(%)	11( 0.24)	12( 0.28)	1( 0.05)	1( 0.07)	0( 0.00)	0( 0.00)	0( 0.00)	0( 0.00)	25( 0.19)
OT;LT;HO;DE(%)	8( 0.17)	9( 0.21)	5( 0.26)	2( 0.15)	0( 0.00)	0( 0.00)	0( 0.00)	0( 0.00)	24( 0.18)
DS;HO;OT(%)	6( 0.13)	11( 0.26)	6( 0.32)	0( 0.00)	0( 0.00)	0( 0.00)	0( 0.00)	0( 0.00)	23( 0.18)
HO;DE(%)	2( 0.04)	3( 0.07)	6( 0.32)	7( 0.52)	2( 0.40)	0( 0.00)	0( 0.00)	1( 3.45)	21( 0.16)
OT;HO;DS(%)	8( 0.17)	7( 0.16)	2( 0.11)	0( 0.00)	1( 0.20)	0( 0.00)	0( 0.00)	0( 0.00)	18( 0.14)
HO;DS;OT(%)	4( 0.09)	7( 0.16)	4( 0.21)	1( 0.07)	0( 0.00)	0( 0.00)	0( 0.00)	0( 0.00)	16( 0.12)
DE;OT;LT;HO(%)	7( 0.15)	3( 0.07)	1( 0.05)	1( 0.07)	1( 0.20)	0( 0.00)	0( 0.00)	0( 0.00)	13( 0.10)
HO;OT;DS(%)	7( 0.15)	4( 0.09)	1( 0.05)	0( 0.00)	0( 0.00)	0( 0.00)	0( 0.00)	0( 0.00)	12( 0.09)
DE;LT;OT(%)	4( 0.09)	2( 0.05)	3( 0.16)	0( 0.00)	1( 0.20)	0( 0.00)	0( 0.00)	0( 0.00)	10( 0.08)
LT;HO;DE;OT(%)	5( 0.11)	1( 0.02)	3( 0.16)	0( 0.00)	1( 0.20)	0( 0.00)	0( 0.00)	0( 0.00)	10( 0.08)
HO;DS(%)	0( 0.00)	5( 0.12)	0( 0.00)	1( 0.07)	1( 0.20)	2( 0.99)	0( 0.00)	0( 0.00)	9( 0.07)
OT;LT;DE(%)	5( 0.11)	0( 0.00)	2( 0.11)	1( 0.07)	1( 0.20)	0( 0.00)	0( 0.00)	0( 0.00)	9( 0.07)
DS;HO(%)	2( 0.04)	2( 0.05)	1( 0.05)	1( 0.07)	0( 0.00)	1( 0.50)	0( 0.00)	1( 3.45)	8( 0.06)
DS;HO;LT;OT(%)	2( 0.04)	3( 0.07)	2( 0.11)	0( 0.00)	1( 0.20)	0( 0.00)	0( 0.00)	0( 0.00)	8( 0.06)
OT;OT(%)	0( 0.00)	0( 0.00)	8( 0.42)	0( 0.00)	0( 0.00)	0( 0.00)	0( 0.00)	0( 0.00)	8( 0.06)
DS;OT;HO(%)	2( 0.04)	4( 0.09)	1( 0.05)	0( 0.00)	0( 0.00)	0( 0.00)	0( 0.00)	0( 0.00)	7( 0.05)
HO;DE;LT;OT(%)	6( 0.13)	0( 0.00)	1( 0.05)	0( 0.00)	0( 0.00)	0( 0.00)	0( 0.00)	0( 0.00)	7( 0.05)
HO;LT;OT;DE(%)	3( 0.06)	4( 0.09)	0( 0.00)	0( 0.00)	0( 0.00)	0( 0.00)	0( 0.00)	0( 0.00)	7( 0.05)
OT;DE;LT(%)	3( 0.06)	4( 0.09)	0( 0.00)	0( 0.00)	0( 0.00)	0( 0.00)	0( 0.00)	0( 0.00)	7( 0.05)
OT;DS;HO(%)	3( 0.06)	3( 0.07)	1( 0.05)	0( 0.00)	0( 0.00)	0( 0.00)	0( 0.00)	0( 0.00)	7( 0.05)
OT;LT;DE;HO(%)	3( 0.06)	3( 0.07)	0( 0.00)	0( 0.00)	1( 0.20)	0( 0.00)	0( 0.00)	0( 0.00)	7( 0.05)
DE;HO;OT;LT(%)	1( 0.02)	3( 0.07)	2( 0.11)	0( 0.00)	0( 0.00)	0( 0.00)	0( 0.00)	0( 0.00)	6( 0.05)
LT;OT;DE(%)	3( 0.06)	0( 0.00)	1( 0.05)	2( 0.15)	0( 0.00)	0( 0.00)	0( 0.00)	0( 0.00)	6( 0.05)
RI(%)	2( 0.04)	1( 0.02)	1( 0.05)	1( 0.07)	1( 0.20)	0( 0.00)	0( 0.00)	0( 0.00)	6( 0.05)
DE;DS;HO;OT(%)	1( 0.02)	3( 0.07)	0( 0.00)	1( 0.07)	0( 0.00)	0( 0.00)	0( 0.00)	0( 0.00)	5( 0.04)
DE;OT;HO;LT(%)	4( 0.09)	0( 0.00)	1( 0.05)	0( 0.00)	0( 0.00)	0( 0.00)	0( 0.00)	0( 0.00)	5( 0.04)
HO;DS;LT;OT(%)	0( 0.00)	2( 0.05)	3( 0.16)	0( 0.00)	0( 0.00)	0( 0.00)	0( 0.00)	0( 0.00)	5( 0.04)
LT;OT;DE;HO(%)	1( 0.02)	3( 0.07)	1( 0.05)	0( 0.00)	0( 0.00)	0( 0.00)	0( 0.00)	0( 0.00)	5( 0.04)
LT;OT;HO;DE(%)	2( 0.04)	2( 0.05)	0( 0.00)	0( 0.00)	1( 0.20)	0( 0.00)	0( 0.00)	0( 0.00)	5( 0.04)
OT;DE;HO;LT(%)	2( 0.04)	1( 0.02)	1( 0.05)	0( 0.00)	1( 0.20)	0( 0.00)	0( 0.00)	0( 0.00)	5( 0.04)
OT;HO;DE;LT(%)	2( 0.04)	2( 0.05)	1( 0.05)	0( 0.00)	0( 0.00)	0( 0.00)	0( 0.00)	0( 0.00)	5( 0.04)
DE;DS;HO;LT;OT(%)	0( 0.00)	3( 0.07)	1( 0.05)	0( 0.00)	0( 0.00)	0( 0.00)	0( 0.00)	0( 0.00)	4( 0.03)
HO;DE;OT;LT(%)	2( 0.04)	1( 0.02)	1( 0.05)	0( 0.00)	0( 0.00)	0( 0.00)	0( 0.00)	0( 0.00)	4( 0.03)
HO;LT;OT;DS(%)	1( 0.02)	2( 0.05)	0( 0.00)	0( 0.00)	1( 0.20)	0( 0.00)	0( 0.00)	0( 0.00)	4( 0.03)
HO;RI(%)	2( 0.04)	1( 0.02)	1( 0.05)	0( 0.00)	0( 0.00)	0( 0.00)	0( 0.00)	0( 0.00)	4( 0.03)
DE;HO;LT(%)	0( 0.00)	0( 0.00)	1( 0.05)	2( 0.15)	0( 0.00)	0( 0.00)	0( 0.00)	0( 0.00)	3( 0.02)
DE;LT;HO;OT(%)	2( 0.04)	1( 0.02)	0( 0.00)	0( 0.00)	0( 0.00)	0( 0.00)	0( 0.00)	0( 0.00)	3( 0.02)
DE;LT;OT;HO(%)	2( 0.04)	0( 0.00)	1( 0.05)	0( 0.00)	0( 0.00)	0( 0.00)	0( 0.00)	0( 0.00)	3( 0.02)
DE;OT;LT(%)	0( 0.00)	2( 0.05)	0( 0.00)	0( 0.00)	1( 0.20)	0( 0.00)	0( 0.00)	0( 0.00)	3( 0.02)
DS;HO;OT;LT(%)	1( 0.02)	1( 0.02)	1( 0.05)	0( 0.00)	0( 0.00)	0( 0.00)	0( 0.00)	0( 0.00)	3( 0.02)
DS;OT;DE(%)	2( 0.04)	0( 0.00)	1( 0.05)	0( 0.00)	0( 0.00)	0( 0.00)	0( 0.00)	0( 0.00)	3( 0.02)
DS;OT;LT;HO(%)	2( 0.04)	0( 0.00)	1( 0.05)	0( 0.00)	0( 0.00)	0( 0.00)	0( 0.00)	0( 0.00)	3( 0.02)
HO;LT;DS(%)	0( 0.00)	0( 0.00)	1( 0.05)	1( 0.07)	1( 0.20)	0( 0.00)	0( 0.00)	0( 0.00)	3( 0.02)
HO;OT;LT;DE(%)	2( 0.04)	0( 0.00)	1( 0.05)	0( 0.00)	0( 0.00)	0( 0.00)	0( 0.00)	0( 0.00)	3( 0.02)
HO;OT;LT;DS(%)	1( 0.02)	2( 0.05)	0( 0.00)	0( 0.00)	0( 0.00)	0( 0.00)	0( 0.00)	0( 0.00)	3( 0.02)
LT;DS;HO;OT(%)	1( 0.02)	1( 0.02)	1( 0.05)	0( 0.00)	0( 0.00)	0( 0.00)	0( 0.00)	0( 0.00)	3( 0.02)
OT;DS;DE(%)	2( 0.04)	1( 0.02)	0( 0.00)	0( 0.00)	0( 0.00)	0( 0.00)	0( 0.00)	0( 0.00)	3( 0.02)
OT;HO;LT;DE(%)	1( 0.02)	2( 0.05)	0( 0.00)	0( 0.00)	0( 0.00)	0( 0.00)	0( 0.00)	0( 0.00)	3( 0.02)
OT;OT;OT(%)	0( 0.00)	0( 0.00)	3( 0.16)	0( 0.00)	0( 0.00)	0( 0.00)	0( 0.00)	0( 0.00)	3( 0.02)
CA;OT(%)	0( 0.00)	1( 0.02)	0( 0.00)	0( 0.00)	1( 0.20)	0( 0.00)	0( 0.00)	0( 0.00)	2( 0.02)
DE;DS;LT;OT;HO(%)	0( 0.00)	1( 0.02)	1( 0.05)	0( 0.00)	0( 0.00)	0( 0.00)	0( 0.00)	0( 0.00)	2( 0.02)
DE;LT(%)	0( 0.00)	0( 0.00)	0( 0.00)	1( 0.07)	1( 0.20)	0( 0.00)	0( 0.00)	0( 0.00)	2( 0.02)
DE;LT;HO(%)	0( 0.00)	0( 0.00)	1( 0.05)	0( 0.00)	1( 0.20)	0( 0.00)	0( 0.00)	0( 0.00)	2( 0.02)
DS;DE;HO;OT(%)	0( 0.00)	2( 0.05)	0( 0.00)	0( 0.00)	0( 0.00)	0( 0.00)	0( 0.00)	0( 0.00)	2( 0.02)
DS;LT;HO;OT(%)	0( 0.00)	2( 0.05)	0( 0.00)	0( 0.00)	0( 0.00)	0( 0.00)	0( 0.00)	0( 0.00)	2( 0.02)
HO;LT;DE(%)	0( 0.00)	1( 0.02)	0( 0.00)	0( 0.00)	1( 0.20)	0( 0.00)	0( 0.00)	0( 0.00)	2( 0.02)
LT;DE;HO(%)	1( 0.02)	0( 0.00)	1( 0.05)	0( 0.00)	0( 0.00)	0( 0.00)	0( 0.00)	0( 0.00)	2( 0.02)
LT;DE;HO;OT(%)	0( 0.00)	1( 0.02)	0( 0.00)	0( 0.00)	1( 0.20)	0( 0.00)	0( 0.00)	0( 0.00)	2( 0.02)
LT;DE;OT(%)	0( 0.00)	2( 0.05)	0( 0.00)	0( 0.00)	0( 0.00)	0( 0.00)	0( 0.00)	0( 0.00)	2( 0.02)
LT;HO;DE(%)	0( 0.00)	2( 0.05)	0( 0.00)	0( 0.00)	0( 0.00)	0( 0.00)	0( 0.00)	0( 0.00)	2( 0.02)
LT;HO;DS;OT(%)	2( 0.04)	0( 0.00)	0( 0.00)	0( 0.00)	0( 0.00)	0( 0.00)	0( 0.00)	0( 0.00)	2( 0.02)
LT;OT;HO;DS(%)	0( 0.00)	1( 0.02)	1( 0.05)	0( 0.00)	0( 0.00)	0( 0.00)	0( 0.00)	0( 0.00)	2( 0.02)
OT;DE;DS(%)	2( 0.04)	0( 0.00)	0( 0.00)	0( 0.00)	0( 0.00)	0( 0.00)	0( 0.00)	0( 0.00)	2( 0.02)
OT;DE;DS;HO(%)	2( 0.04)	0( 0.00)	0( 0.00)	0( 0.00)	0( 0.00)	0( 0.00)	0( 0.00)	0( 0.00)	2( 0.02)
OT;DE;DS;HO;LT(%)	2( 0.04)	0( 0.00)	0( 0.00)	0( 0.00)	0( 0.00)	0( 0.00)	0( 0.00)	0( 0.00)	2( 0.02)
OT;DE;LT;HO(%)	1( 0.02)	0( 0.00)	1( 0.05)	0( 0.00)	0( 0.00)	0( 0.00)	0( 0.00)	0( 0.00)	2( 0.02)
OT;HO;DS;DE(%)	1( 0.02)	1( 0.02)	0( 0.00)	0( 0.00)	0( 0.00)	0( 0.00)	0( 0.00)	0( 0.00)	2( 0.02)
OT;LT;HO;DS;DE(%)	0( 0.00)	2( 0.05)	0( 0.00)	0( 0.00)	0( 0.00)	0( 0.00)	0( 0.00)	0( 0.00)	2( 0.02)
RI;HO(%)	1( 0.02)	1( 0.02)	0( 0.00)	0( 0.00)	0( 0.00)	0( 0.00)	0( 0.00)	0( 0.00)	2( 0.02)
CA(%)	0( 0.00)	1( 0.02)	0( 0.00)	0( 0.00)	0( 0.00)	0( 0.00)	0( 0.00)	0( 0.00)	1( 0.01)
DE;DS;OT(%)	0( 0.00)	0( 0.00)	1( 0.05)	0( 0.00)	0( 0.00)	0( 0.00)	0( 0.00)	0( 0.00)	1( 0.01)
DE;HO;DS;LT;OT(%)	1( 0.02)	0( 0.00)	0( 0.00)	0( 0.00)	0( 0.00)	0( 0.00)	0( 0.00)	0( 0.00)	1( 0.01)
DE;OT;DS(%)	1( 0.02)	0( 0.00)	0( 0.00)	0( 0.00)	0( 0.00)	0( 0.00)	0( 0.00)	0( 0.00)	1( 0.01)
DE;OT;DS;HO;LT;RI(%)	1( 0.02)	0( 0.00)	0( 0.00)	0( 0.00)	0( 0.00)	0( 0.00)	0( 0.00)	0( 0.00)	1( 0.01)
DE;OT;HO;DS(%)	1( 0.02)	0( 0.00)	0( 0.00)	0( 0.00)	0( 0.00)	0( 0.00)	0( 0.00)	0( 0.00)	1( 0.01)
DE;OT;LT;DS;HO(%)	0( 0.00)	1( 0.02)	0( 0.00)	0( 0.00)	0( 0.00)	0( 0.00)	0( 0.00)	0( 0.00)	1( 0.01)
DE;RI;OT;LT;HO(%)	1( 0.02)	0( 0.00)	0( 0.00)	0( 0.00)	0( 0.00)	0( 0.00)	0( 0.00)	0( 0.00)	1( 0.01)
DS;HO;DE(%)	0( 0.00)	0( 0.00)	0( 0.00)	1( 0.07)	0( 0.00)	0( 0.00)	0( 0.00)	0( 0.00)	1( 0.01)
DS;HO;LT(%)	0( 0.00)	1( 0.02)	0( 0.00)	0( 0.00)	0( 0.00)	0( 0.00)	0( 0.00)	0( 0.00)	1( 0.01)
DS;HO;OT;DE(%)	0( 0.00)	0( 0.00)	0( 0.00)	0( 0.00)	1( 0.20)	0( 0.00)	0( 0.00)	0( 0.00)	1( 0.01)
DS;LT(%)	0( 0.00)	0( 0.00)	1( 0.05)	0( 0.00)	0( 0.00)	0( 0.00)	0( 0.00)	0( 0.00)	1( 0.01)
DS;LT;HO;RI(%)	0( 0.00)	1( 0.02)	0( 0.00)	0( 0.00)	0( 0.00)	0( 0.00)	0( 0.00)	0( 0.00)	1( 0.01)
DS;LT;OT;RI(%)	0( 0.00)	1( 0.02)	0( 0.00)	0( 0.00)	0( 0.00)	0( 0.00)	0( 0.00)	0( 0.00)	1( 0.01)
DS;OT;CA(%)	0( 0.00)	1( 0.02)	0( 0.00)	0( 0.00)	0( 0.00)	0( 0.00)	0( 0.00)	0( 0.00)	1( 0.01)
DS;OT;HO;DE(%)	1( 0.02)	0( 0.00)	0( 0.00)	0( 0.00)	0( 0.00)	0( 0.00)	0( 0.00)	0( 0.00)	1( 0.01)
DS;OT;RI(%)	0( 0.00)	1( 0.02)	0( 0.00)	0( 0.00)	0( 0.00)	0( 0.00)	0( 0.00)	0( 0.00)	1( 0.01)
DS;RI(%)	0( 0.00)	1( 0.02)	0( 0.00)	0( 0.00)	0( 0.00)	0( 0.00)	0( 0.00)	0( 0.00)	1( 0.01)
DS;RI;OT;LT;HO;DE(%)	0( 0.00)	1( 0.02)	0( 0.00)	0( 0.00)	0( 0.00)	0( 0.00)	0( 0.00)	0( 0.00)	1( 0.01)
HO;DE;DS;OT(%)	1( 0.02)	0( 0.00)	0( 0.00)	0( 0.00)	0( 0.00)	0( 0.00)	0( 0.00)	0( 0.00)	1( 0.01)
HO;DE;LT(%)	0( 0.00)	0( 0.00)	0( 0.00)	0( 0.00)	1( 0.20)	0( 0.00)	0( 0.00)	0( 0.00)	1( 0.01)
HO;DS;DE(%)	0( 0.00)	0( 0.00)	1( 0.05)	0( 0.00)	0( 0.00)	0( 0.00)	0( 0.00)	0( 0.00)	1( 0.01)
HO;DS;DE;LT;OT(%)	1( 0.02)	0( 0.00)	0( 0.00)	0( 0.00)	0( 0.00)	0( 0.00)	0( 0.00)	0( 0.00)	1( 0.01)
HO;DS;DE;OT(%)	0( 0.00)	0( 0.00)	1( 0.05)	0( 0.00)	0( 0.00)	0( 0.00)	0( 0.00)	0( 0.00)	1( 0.01)
HO;DS;DE;OT;LT(%)	0( 0.00)	0( 0.00)	0( 0.00)	1( 0.07)	0( 0.00)	0( 0.00)	0( 0.00)	0( 0.00)	1( 0.01)
HO;DS;RI;LT;OT(%)	0( 0.00)	1( 0.02)	0( 0.00)	0( 0.00)	0( 0.00)	0( 0.00)	0( 0.00)	0( 0.00)	1( 0.01)
HO;LT;DE;OT(%)	0( 0.00)	1( 0.02)	0( 0.00)	0( 0.00)	0( 0.00)	0( 0.00)	0( 0.00)	0( 0.00)	1( 0.01)
HO;LT;RI(%)	0( 0.00)	0( 0.00)	0( 0.00)	1( 0.07)	0( 0.00)	0( 0.00)	0( 0.00)	0( 0.00)	1( 0.01)
HO;LT;RI;OT;DS;DE(%)	1( 0.02)	0( 0.00)	0( 0.00)	0( 0.00)	0( 0.00)	0( 0.00)	0( 0.00)	0( 0.00)	1( 0.01)
HO;OT;DS;DE(%)	0( 0.00)	0( 0.00)	1( 0.05)	0( 0.00)	0( 0.00)	0( 0.00)	0( 0.00)	0( 0.00)	1( 0.01)
HO;OT;DS;DE;LT(%)	0( 0.00)	1( 0.02)	0( 0.00)	0( 0.00)	0( 0.00)	0( 0.00)	0( 0.00)	0( 0.00)	1( 0.01)
LT;DE(%)	0( 0.00)	1( 0.02)	0( 0.00)	0( 0.00)	0( 0.00)	0( 0.00)	0( 0.00)	0( 0.00)	1( 0.01)
LT;DE;OT;HO(%)	1( 0.02)	0( 0.00)	0( 0.00)	0( 0.00)	0( 0.00)	0( 0.00)	0( 0.00)	0( 0.00)	1( 0.01)
LT;DS(%)	0( 0.00)	0( 0.00)	0( 0.00)	0( 0.00)	0( 0.00)	0( 0.00)	0( 0.00)	1( 3.45)	1( 0.01)
LT;DS;HO(%)	1( 0.02)	0( 0.00)	0( 0.00)	0( 0.00)	0( 0.00)	0( 0.00)	0( 0.00)	0( 0.00)	1( 0.01)
LT;DS;HO;DE;OT(%)	0( 0.00)	1( 0.02)	0( 0.00)	0( 0.00)	0( 0.00)	0( 0.00)	0( 0.00)	0( 0.00)	1( 0.01)
LT;DS;HO;OT;RI(%)	0( 0.00)	1( 0.02)	0( 0.00)	0( 0.00)	0( 0.00)	0( 0.00)	0( 0.00)	0( 0.00)	1( 0.01)
LT;DS;OT(%)	1( 0.02)	0( 0.00)	0( 0.00)	0( 0.00)	0( 0.00)	0( 0.00)	0( 0.00)	0( 0.00)	1( 0.01)
LT;HO;OT;DE(%)	1( 0.02)	0( 0.00)	0( 0.00)	0( 0.00)	0( 0.00)	0( 0.00)	0( 0.00)	0( 0.00)	1( 0.01)
LT;HO;RI(%)	0( 0.00)	0( 0.00)	1( 0.05)	0( 0.00)	0( 0.00)	0( 0.00)	0( 0.00)	0( 0.00)	1( 0.01)
LT;OT;DE;DS;HO(%)	1( 0.02)	0( 0.00)	0( 0.00)	0( 0.00)	0( 0.00)	0( 0.00)	0( 0.00)	0( 0.00)	1( 0.01)
LT;OT;DS(%)	0( 0.00)	0( 0.00)	1( 0.05)	0( 0.00)	0( 0.00)	0( 0.00)	0( 0.00)	0( 0.00)	1( 0.01)
LT;OT;DS;HO(%)	0( 0.00)	0( 0.00)	0( 0.00)	0( 0.00)	1( 0.20)	0( 0.00)	0( 0.00)	0( 0.00)	1( 0.01)
LT;RI;OT;DS(%)	0( 0.00)	1( 0.02)	0( 0.00)	0( 0.00)	0( 0.00)	0( 0.00)	0( 0.00)	0( 0.00)	1( 0.01)
OT;CA(%)	1( 0.02)	0( 0.00)	0( 0.00)	0( 0.00)	0( 0.00)	0( 0.00)	0( 0.00)	0( 0.00)	1( 0.01)
OT;DE;DS;LT(%)	1( 0.02)	0( 0.00)	0( 0.00)	0( 0.00)	0( 0.00)	0( 0.00)	0( 0.00)	0( 0.00)	1( 0.01)
OT;DE;HO;DS;LT(%)	1( 0.02)	0( 0.00)	0( 0.00)	0( 0.00)	0( 0.00)	0( 0.00)	0( 0.00)	0( 0.00)	1( 0.01)
OT;DE;LT;DS;HO(%)	0( 0.00)	1( 0.02)	0( 0.00)	0( 0.00)	0( 0.00)	0( 0.00)	0( 0.00)	0( 0.00)	1( 0.01)
OT;DE;LT;RI;HO(%)	0( 0.00)	1( 0.02)	0( 0.00)	0( 0.00)	0( 0.00)	0( 0.00)	0( 0.00)	0( 0.00)	1( 0.01)
OT;DS;DE;HO(%)	0( 0.00)	1( 0.02)	0( 0.00)	0( 0.00)	0( 0.00)	0( 0.00)	0( 0.00)	0( 0.00)	1( 0.01)
OT;DS;LT(%)	0( 0.00)	0( 0.00)	1( 0.05)	0( 0.00)	0( 0.00)	0( 0.00)	0( 0.00)	0( 0.00)	1( 0.01)
OT;LT;DS(%)	1( 0.02)	0( 0.00)	0( 0.00)	0( 0.00)	0( 0.00)	0( 0.00)	0( 0.00)	0( 0.00)	1( 0.01)
OT;LT;DS;HO(%)	0( 0.00)	0( 0.00)	0( 0.00)	0( 0.00)	1( 0.20)	0( 0.00)	0( 0.00)	0( 0.00)	1( 0.01)
OT;LT;HO;CA(%)	0( 0.00)	1( 0.02)	0( 0.00)	0( 0.00)	0( 0.00)	0( 0.00)	0( 0.00)	0( 0.00)	1( 0.01)
OT;LT;HO;DS(%)	0( 0.00)	0( 0.00)	1( 0.05)	0( 0.00)	0( 0.00)	0( 0.00)	0( 0.00)	0( 0.00)	1( 0.01)
RI;LT;DS(%)	0( 0.00)	1( 0.02)	0( 0.00)	0( 0.00)	0( 0.00)	0( 0.00)	0( 0.00)	0( 0.00)	1( 0.01)
严重报告
Serious(严重报告)(%)	3726(79.65)	3054(70.97)	1423(75.33)	1217(91.23)	409(81.80)	202(100.0)	63(70.00)	29(100.0)	10123(77.72)
Non-Serious(非严重报告)(%)	952(20.35)	1249(29.03)	466(24.67)	117( 8.77)	91(18.20)	0( 0.00)	27(30.00)	0( 0.00)	2902(22.28)
转归（outcome）
Life-Threatening（危及生命）(%)	297( 6.35)	226( 5.25)	115( 6.09)	50( 3.75)	54(10.80)	9( 4.46)	2( 2.22)	3(10.34)	756( 5.80)
Hospitalization - Initial or Prolonged（住院）(%)	1915(40.94)	1552(36.07)	750(39.70)	496(37.18)	173(34.60)	117(57.92)	31(34.44)	11(37.93)	5045(38.73)
Disability（残疾）(%)	100( 2.14)	128( 2.97)	46( 2.44)	12( 0.90)	10( 2.00)	6( 2.97)	0( 0.00)	2( 6.90)	304( 2.33)
Death（死亡）(%)	493(10.54)	480(11.16)	180( 9.53)	146(10.94)	59(11.80)	0( 0.00)	5( 5.56)	2( 6.90)	1365(10.48)
Congenital Anomaly（先天性畸形）(%)	1( 0.02)	4( 0.09)	0( 0.00)	0( 0.00)	1( 0.20)	0( 0.00)	0( 0.00)	0( 0.00)	6( 0.05)
Required Intervention to Prevent Permanent Impairment/Damage（干预措施）(%)	8( 0.17)	13( 0.30)	3( 0.16)	2( 0.15)	1( 0.20)	0( 0.00)	0( 0.00)	0( 0.00)	27( 0.21)
Other（其他严重的重要医疗事件）(%)	3402(72.72)	2556(59.40)	1237(65.48)	829(62.14)	299(59.80)	97(48.02)	36(40.00)	17(58.62)	8473(65.05)
不良事件发生时间-用药日期（天）分段
0-7d(%)	1125(24.05)	750(17.43)	446(23.61)	388(29.09)	98(19.60)	151(74.75)	18(20.00)	17(58.62)	2993(22.98)
8-14d(%)	268( 5.73)	135( 3.14)	122( 6.46)	55( 4.12)	27( 5.40)	18( 8.91)	7( 7.78)	1( 3.45)	633( 4.86)
15-30d(%)	124( 2.65)	75( 1.74)	49( 2.59)	39( 2.92)	9( 1.80)	6( 2.97)	0( 0.00)	0( 0.00)	302( 2.32)
31-60d(%)	99( 2.12)	46( 1.07)	25( 1.32)	28( 2.10)	9( 1.80)	2( 0.99)	4( 4.44)	1( 3.45)	214( 1.64)
61-90d(%)	59( 1.26)	43( 1.00)	10( 0.53)	21( 1.57)	3( 0.60)	4( 1.98)	1( 1.11)	0( 0.00)	141( 1.08)
91-120d(%)	55( 1.18)	20( 0.46)	2( 0.11)	7( 0.52)	6( 1.20)	2( 0.99)	0( 0.00)	0( 0.00)	92( 0.71)
121-150d(%)	113( 2.42)	79( 1.84)	16( 0.85)	32( 2.40)	14( 2.80)	5( 2.48)	2( 2.22)	2( 6.90)	263( 2.02)
151-180d(%)	75( 1.60)	60( 1.39)	14( 0.74)	24( 1.80)	4( 0.80)	0( 0.00)	3( 3.33)	1( 3.45)	181( 1.39)
181-360d(%)	2760(59.00)	3095(71.93)	1205(63.79)	740(55.47)	330(66.00)	14( 6.93)	55(61.11)	7(24.14)	8206(63.00)
360d<(%)	0( 0.00)	0( 0.00)	0( 0.00)	0( 0.00)	0( 0.00)	0( 0.00)	0( 0.00)	0( 0.00)	0( 0.00)
缺失或异常值（小于0）(%)	0( 0.00)	0( 0.00)	0( 0.00)	0( 0.00)	0( 0.00)	0( 0.00)	0( 0.00)	0( 0.00)	0( 0.00)
不良事件发生时间-用药日期（天）(置空小于0)
N(Missing)	1918(2760)	1208(3095)	684(1205)	594(740)	170(330)	188(14)	35(55)	22(7)	4819(8206)
Mean(SD)	73.29(176.67)	74.57(158.39)	45.60(113.17)	62.01(121.71)	63.34(103.06)	25.01(52.32)	105.17(210.66)	62.27(161.40)	66.24(153.05)
Median(Q1,Q3)	21.00(6.00,70.00)	18.00(3.00,63.50)	19.50(7.00,44.00)	14.00(6.00,63.00)	21.00(6.00,73.00)	6.00(0.00,23.00)	28.00(3.00,98.00)	0.50(0.00,29.00)	19.00(5.00,60.00)
Min,Max	0.00,4070.00	0.00,1788.00	0.00,1992.00	0.00,1028.00	0.00,682.00	0.00,350.00	0.00,908.00	0.00,730.00	0.00,4070.00

## Sheet: Sheet2
药物分类英文名称（ATC）	药物分类ATC编码	药物名称（英文）	首选语（PT）英文名	首选语（PT）编码	a（目标药物-目标报告）	b（目标药物-其他报告）	c（其他药物-目标报告）	d（其他药物-其他报告）	N（合计）	ROR值	ROR可信区间下限（95%CI Lower）	ROR可信区间上限（95%CI Upper）	ROR是否信号（Y=是，N=否）	PRR值	PRR可信区间下限（95%CI Lower）	PRR可信区间上限（95%CI Upper）	PRR是否信号（Y=是，N=否）	Chi-Square(卡方)	MHRA（也称PRR法）是否信号（Y=是，N=否）	IC值	EIC值	IC可信区间下限（95%CI Lower/IC025）	IC可信区间上限（95%CI Upper）	IC是否信号（Y=是，N=否）	IC信号强度	EBGM值	EBGM可信区间下限（95%CI Lower）	EBGM可信区间上限（95%CI Upper）	EBGM信号（Y=是，N=否）	IC值（确切法）	IC可信区间下限（确切法）	IC可信区间上限（确切法）	确切法IC是否信号（Y=是，N=否）	ROR值(Noren等)	ROR可信区间下限(Noren等)（95%CI Lower）	ROR可信区间上限(Noren等)（95%CI Upper）	ROR是否信号(Noren等)（Y=是，N=否）	Proportion(二项式比例)	95% 可信下限(二项式比例)Clopper-Pearson（精确）	95% 可信上限(二项式比例)Clopper-Pearson（精确）	ROR(95% CI)	PRR(95% CI)	PRR(Chi_Square)	IC(IC025)	IC(IC025)(Noren)	EBGM(EBGM05)
ANTINEOPLASTIC AND IMMUNOMODULATING AGENTS	L01FF	NIVOLUMAB	Rash	10037844	1739	169724	400615	54785385	55357463	1.40118	1.33639	1.46911	Y	1.39711	1.33315	1.46414	Y	196.87	N	0.480673	0.480333	0.410666	0.550001	Y	信号弱(+)	1.39539	1.33087	1.46305	N	0.480509	0.401359	0.538046	Y	1.39524	1.33072	1.46288	Y	1.01	0.97	1.06	1.40(1.34,1.47)	1.40(1.33,1.46)	1.40(196.87)	0.48(0.41)	0.48(0.40)	1.40(1.33)
ANTINEOPLASTIC AND IMMUNOMODULATING AGENTS	L01FF	PEMBROLIZUMAB	Rash	10037844	1710	140481	400644	54814628	55357463	1.66539	1.58768	1.74691	Y	1.65739	1.58096	1.73752	Y	447.235	N	0.726479	0.725913	0.655595	0.796231	Y	信号弱(+)	1.6546	1.57739	1.73558	N	0.726203	0.646384	0.784225	Y	1.65428	1.57709	1.73525	Y	1.2	1.15	1.26	1.67(1.59,1.75)	1.66(1.58,1.74)	1.66(447.23)	0.73(0.66)	0.73(0.65)	1.65(1.58)
ANTINEOPLASTIC AND IMMUNOMODULATING AGENTS	L01FF	NIVOLUMAB	Pruritus	10037087	1123	170340	336901	54849099	55357463	1.07332	1.01205	1.1383	Y	1.07284	1.01199	1.13735	Y	5.56965	N	0.101113	0.101007	0.0145215	0.187493	Y	信号弱(+)	1.0726	1.01137	1.13754	N	0.101066	0.00256041	0.172655	Y	1.07257	1.01134	1.1375	Y	0.65	0.62	0.69	1.07(1.01,1.14)	1.07(1.01,1.14)	1.07(5.57)	0.10(0.01)	0.10(0.00)	1.07(1.01)
ANTINEOPLASTIC AND IMMUNOMODULATING AGENTS	L01FX	IPILIMUMAB	Rash	10037844	865	43365	401489	54911744	55357463	2.72815	2.5504	2.91829	Y	2.69435	2.52212	2.87835	Y	926.409	Y	1.42799	1.42514	1.32603	1.52424	Y	信号弱(+)	2.69071	2.5154	2.87824	Y	1.42658	1.31433	1.50814	Y	2.68809	2.51294	2.87544	Y	1.96	1.83	2.09	2.73(2.55,2.92)	2.69(2.52,2.88)	2.69(926.41)	1.43(1.33)	1.43(1.31)	2.69(2.52)
ANTINEOPLASTIC AND IMMUNOMODULATING AGENTS	L01FF	PEMBROLIZUMAB	Pruritus	10037087	818	141373	337206	54878066	55357463	0.941652	0.879035	1.00873	N	0.941987	0.879696	1.00869	N	2.93332	N	-0.0860053	-0.0859176	-0.187151	0.0153155	N	无信号(-)	0.942128	0.879479	1.00924	N	-0.0859543	-0.201386	-0.00208721	N	0.942161	0.87951	1.00927	N	0.58	0.54	0.62	0.94(0.88,1.01)	0.94(0.88,1.01)	0.94(2.93)	-0.09(-0.19)	-0.09(-0.20)	0.94(0.88)
ANTINEOPLASTIC AND IMMUNOMODULATING AGENTS	L01FF	ATEZOLIZUMAB	Rash	10037844	512	53893	401842	54901216	55357463	1.29797	1.18972	1.41607	Y	1.29516	1.18812	1.41186	Y	34.6488	N	0.372717	0.371858	0.243787	0.49993	Y	信号弱(+)	1.29479	1.1868	1.4126	N	0.372302	0.22636	0.478273	Y	1.29442	1.18646	1.4122	Y	0.94	0.86	1.03	1.30(1.19,1.42)	1.30(1.19,1.41)	1.30(34.65)	0.37(0.24)	0.37(0.23)	1.29(1.19)
ANTINEOPLASTIC AND IMMUNOMODULATING AGENTS	L01FX	IPILIMUMAB	Pruritus	10037087	392	43838	337632	54975601	55357463	1.456	1.31811	1.60832	Y	1.45196	1.31561	1.60244	Y	55.4226	N	0.537481	0.535788	0.389511	0.682064	Y	信号弱(+)	1.45144	1.31398	1.60327	N	0.536651	0.369825	0.657728	Y	1.4506	1.31322	1.60235	Y	0.89	0.8	0.98	1.46(1.32,1.61)	1.45(1.32,1.60)	1.45(55.42)	0.54(0.39)	0.54(0.37)	1.45(1.31)
ANTINEOPLASTIC AND IMMUNOMODULATING AGENTS	L01FF	NIVOLUMAB	Dry skin	10013786	281	171182	113198	55072802	55357463	0.798632	0.710334	0.897906	N	0.798962	0.710764	0.898104	N	14.2086	N	-0.322903	-0.321897	-0.494073	-0.149722	N	无信号(-)	0.79946	0.71107	0.898836	N	-0.322389	-0.519499	-0.17945	N	0.799745	0.711324	0.899157	N	0.16	0.15	0.18	0.80(0.71,0.90)	0.80(0.71,0.90)	0.80(14.21)	-0.32(-0.49)	-0.32(-0.52)	0.80(0.71)
ANTINEOPLASTIC AND IMMUNOMODULATING AGENTS	L01FF	ATEZOLIZUMAB	Pruritus	10037087	248	54157	337776	54965282	55357463	0.745172	0.65775	0.844214	N	0.746334	0.65915	0.845049	N	21.4973	N	-0.421747	-0.420308	-0.603646	-0.23697	N	无信号(-)	0.74652	0.65894	0.845741	N	-0.421011	-0.630861	-0.268892	N	0.746901	0.659276	0.846173	N	0.46	0.4	0.52	0.75(0.66,0.84)	0.75(0.66,0.85)	0.75(21.50)	-0.42(-0.60)	-0.42(-0.63)	0.75(0.66)
ANTINEOPLASTIC AND IMMUNOMODULATING AGENTS	L01FF	PEMBROLIZUMAB	Skin disorder	10040831	243	141948	29227	55186045	55357463	3.23238	2.84868	3.66776	Y	3.22856	2.84593	3.66264	Y	370.921	Y	1.68266	1.66959	1.48395	1.85523	Y	信号弱(+)	3.21019	2.82912	3.64258	Y	1.67612	1.46412	1.82979	Y	3.19568	2.81634	3.62612	Y	0.17	0.15	0.19	3.23(2.85,3.67)	3.23(2.85,3.66)	3.23(370.92)	1.68(1.48)	1.68(1.46)	3.21(2.83)
ANTINEOPLASTIC AND IMMUNOMODULATING AGENTS	L01FF	PEMBROLIZUMAB	Rash pruritic	10037884	236	141955	46855	55168417	55357463	1.95747	1.72227	2.2248	Y	1.95588	1.72124	2.22252	Y	109.791	N	0.964283	0.958465	0.770413	1.14652	Y	信号弱(+)	1.95109	1.71666	2.21755	N	0.961385	0.746251	1.11731	Y	1.94718	1.71321	2.2131	Y	0.17	0.15	0.19	1.96(1.72,2.22)	1.96(1.72,2.22)	1.96(109.79)	0.96(0.77)	0.96(0.75)	1.95(1.72)
ANTINEOPLASTIC AND IMMUNOMODULATING AGENTS	L01FF	DURVALUMAB	Rash	10037844	228	24819	402126	54930290	55357463	1.25487	1.10142	1.42971	Y	1.25255	1.10069	1.42537	Y	11.6888	N	0.324708	0.323058	0.131464	0.514653	Y	信号弱(+)	1.25241	1.09926	1.4269	N	0.323912	0.105024	0.482537	Y	1.25172	1.09865	1.42612	Y	0.91	0.8	1.04	1.25(1.10,1.43)	1.25(1.10,1.43)	1.25(11.69)	0.32(0.13)	0.32(0.11)	1.25(1.10)
ANTINEOPLASTIC AND IMMUNOMODULATING AGENTS	L01FF	NIVOLUMAB	Rash pruritic	10037884	224	171239	46867	55139133	55357463	1.539	1.34956	1.75503	Y	1.53829	1.34917	1.75393	Y	42.0288	N	0.618928	0.615458	0.422515	0.808401	Y	信号弱(+)	1.53573	1.34669	1.75131	N	0.617208	0.396368	0.777237	Y	1.5339	1.34509	1.74922	Y	0.13	0.11	0.15	1.54(1.35,1.76)	1.54(1.35,1.75)	1.54(42.03)	0.62(0.42)	0.62(0.40)	1.54(1.35)
ANTINEOPLASTIC AND IMMUNOMODULATING AGENTS	L01FF	NIVOLUMAB	Rash maculo-papular	10037868	211	171252	19313	55166687	55357463	3.51944	3.07269	4.03115	Y	3.51634	3.07049	4.02694	Y	375.98	Y	1.80287	1.78595	1.58659	1.98532	Y	信号中(++)	3.48915	3.04624	3.99645	Y	1.79441	1.56685	1.95928	Y	3.46874	3.02842	3.97307	Y	0.12	0.11	0.14	3.52(3.07,4.03)	3.52(3.07,4.03)	3.52(375.98)	1.80(1.59)	1.79(1.57)	3.49(3.05)
ANTINEOPLASTIC AND IMMUNOMODULATING AGENTS	L01FF	NIVOLUMAB	Skin disorder	10040831	203	171260	29267	55156733	55357463	2.23388	1.94569	2.56476	Y	2.23242	1.94474	2.56266	Y	137.236	Y	1.15311	1.14443	0.941592	1.34726	Y	信号弱(+)	2.22393	1.93703	2.55333	N	1.14878	0.916762	1.31685	Y	2.21727	1.93122	2.54568	Y	0.12	0.1	0.14	2.23(1.95,2.56)	2.23(1.94,2.56)	2.23(137.24)	1.15(0.94)	1.15(0.92)	2.22(1.94)
ANTINEOPLASTIC AND IMMUNOMODULATING AGENTS	L01FF	PEMBROLIZUMAB	Immune-mediated dermatitis	10083156	190	142001	336	55214936	55357463	219.877	184.027	262.711	Y	219.584	183.81	262.322	Y	26408.8	Y	7.13574	6.34252	6.09871	6.58634	Y	信号强(+++)	140.628	117.699	168.024	Y	6.68528	6.44543	6.85897	Y	102.913	86.1332	122.961	Y	0.13	0.12	0.15	219.88(184.03,262.71)	219.58(183.81,262.32)	219.58(26408.8)	7.14(6.10)	6.69(6.45)	140.63(117.70)
ANTINEOPLASTIC AND IMMUNOMODULATING AGENTS	L01FF	PEMBROLIZUMAB	Stevens-Johnson syndrome	10042033	187	142004	20196	55195076	55357463	3.59895	3.11602	4.15673	Y	3.59553	3.11365	4.152	Y	347.287	Y	1.83662	1.81694	1.60539	2.02848	Y	信号中(++)	3.57172	3.09245	4.12528	Y	1.82676	1.58498	2.00184	Y	3.54739	3.07138	4.09718	Y	0.13	0.11	0.15	3.60(3.12,4.16)	3.60(3.11,4.15)	3.60(347.29)	1.84(1.61)	1.83(1.58)	3.57(3.09)
ANTINEOPLASTIC AND IMMUNOMODULATING AGENTS	L01FF	PEMBROLIZUMAB	Urticaria	10046735	167	142024	145188	55070084	55357463	0.446005	0.383172	0.519141	N	0.446656	0.3838	0.519806	N	114.651	N	-1.16071	-1.15598	-1.37885	-0.933107	N	无信号(-)	0.447291	0.384277	0.520639	N	-1.15833	-1.41423	-0.973121	N	0.448031	0.384912	0.521499	N	0.12	0.1	0.14	0.45(0.38,0.52)	0.45(0.38,0.52)	0.45(114.65)	-1.16(-1.38)	-1.16(-1.41)	0.45(0.38)
ANTINEOPLASTIC AND IMMUNOMODULATING AGENTS	L01FF	NIVOLUMAB	Stevens-Johnson syndrome	10042033	160	171303	20223	55165777	55357463	2.54788	2.18066	2.97695	Y	2.54644	2.17974	2.97483	Y	149.138	Y	1.34159	1.32782	1.09942	1.55623	Y	信号弱(+)	2.5343	2.16903	2.96107	Y	1.33471	1.07324	1.5239	Y	2.52224	2.15871	2.94699	Y	0.09	0.08	0.11	2.55(2.18,2.98)	2.55(2.18,2.97)	2.55(149.14)	1.34(1.10)	1.33(1.07)	2.53(2.17)
ANTINEOPLASTIC AND IMMUNOMODULATING AGENTS	L01FF	NIVOLUMAB	Vitiligo	10047642	152	171311	1758	55184242	55357463	27.8519	23.5971	32.8738	Y	27.8281	23.5802	32.8412	Y	3618.6	Y	4.68331	4.4668	4.22427	4.70933	Y	信号强(+++)	25.6931	21.7681	30.3257	Y	4.57099	4.3027	4.76507	Y	23.7687	20.1377	28.0544	Y	0.09	0.08	0.1	27.85(23.60,32.87)	27.83(23.58,32.84)	27.83(3618.60)	4.68(4.22)	4.57(4.30)	25.69(21.77)
ANTINEOPLASTIC AND IMMUNOMODULATING AGENTS	L01FF	NIVOLUMAB	Cellulitis	10007882	149	171314	46031	55139969	55357463	1.04186	0.887017	1.22373	N	1.04182	0.88711	1.22352	N	0.249575	N	0.0589247	0.0584845	-0.177591	0.29456	N	无信号(-)	1.04169	0.886871	1.22353	N	0.0587236	-0.212265	0.254737	N	1.04154	0.886748	1.22336	N	0.09	0.07	0.1	1.04(0.89,1.22)	1.04(0.89,1.22)	1.04(0.25)	0.06(-0.18)	0.06(-0.21)	1.04(0.89)
ANTINEOPLASTIC AND IMMUNOMODULATING AGENTS	L01FF	PEMBROLIZUMAB	Toxic epidermal necrolysis	10044223	148	142043	13121	55202151	55357463	4.3836	3.72762	5.15502	Y	4.38008	3.72525	5.15002	Y	381.827	Y	2.11849	2.08636	1.84854	2.32419	Y	信号中(++)	4.34238	3.69256	5.10654	Y	2.10234	1.83043	2.29901	Y	4.29405	3.65147	5.04972	Y	0.1	0.09	0.12	4.38(3.73,5.16)	4.38(3.73,5.15)	4.38(381.83)	2.12(1.85)	2.10(1.83)	4.34(3.69)
ANTINEOPLASTIC AND IMMUNOMODULATING AGENTS	L01FF	NIVOLUMAB	Skin exfoliation	10040844	143	171320	72602	55113398	55357463	0.633631	0.537718	0.746653	N	0.633937	0.538051	0.746911	N	30.2078	N	-0.655952	-0.652316	-0.893102	-0.411529	N	无信号(-)	0.634656	0.538588	0.747861	N	-0.654115	-0.930757	-0.454057	N	0.635465	0.539274	0.748814	N	0.08	0.07	0.1	0.63(0.54,0.75)	0.63(0.54,0.75)	0.63(30.21)	-0.66(-0.89)	-0.65(-0.93)	0.63(0.54)
ANTINEOPLASTIC AND IMMUNOMODULATING AGENTS	L01FF	NIVOLUMAB	Dermatitis	10012431	139	171324	17387	55168613	55357463	2.57433	2.17845	3.04215	Y	2.57305	2.17766	3.04023	Y	132.658	Y	1.35647	1.34039	1.09546	1.58532	Y	信号弱(+)	2.56058	2.16681	3.0259	Y	1.34842	1.06781	1.55132	Y	2.54633	2.15476	3.00907	Y	0.08	0.07	0.1	2.57(2.18,3.04)	2.57(2.18,3.04)	2.57(132.66)	1.36(1.10)	1.35(1.07)	2.56(2.17)
ANTINEOPLASTIC AND IMMUNOMODULATING AGENTS	L01FF	NIVOLUMAB	Urticaria	10046735	135	171328	145220	55040780	55357463	0.298651	0.252255	0.35358	N	0.299203	0.252755	0.354187	N	221.968	N	-1.73767	-1.73024	-1.97787	-1.48261	N	无信号(-)	0.299854	0.253271	0.355004	N	-1.73394	-2.0187	-1.52808	N	0.30063	0.253927	0.355924	N	0.08	0.07	0.09	0.30(0.25,0.35)	0.30(0.25,0.35)	0.30(221.97)	-1.74(-1.98)	-1.73(-2.02)	0.30(0.25)
ANTINEOPLASTIC AND IMMUNOMODULATING AGENTS	L01FF	PEMBROLIZUMAB	Vitiligo	10047642	132	142059	1778	55213494	55357463	28.8548	24.1766	34.4383	Y	28.829	24.1586	34.4022	Y	3301.05	Y	4.74984	4.49246	4.23359	4.75133	Y	信号强(+++)	26.9057	22.5435	32.112	Y	4.61528	4.32728	4.82345	Y	24.5097	20.536	29.2524	Y	0.09	0.08	0.11	28.85(24.18,34.44)	28.83(24.16,34.40)	28.83(3301.05)	4.75(4.23)	4.62(4.33)	26.91(22.54)
ANTINEOPLASTIC AND IMMUNOMODULATING AGENTS	L01FF	PEMBROLIZUMAB	Rash maculo-papular	10037868	126	142065	19398	55195874	55357463	2.52367	2.11798	3.00708	Y	2.52232	2.11717	3.00501	Y	115.06	Y	1.32912	1.31196	1.05498	1.56894	Y	信号弱(+)	2.5125	2.1086	2.99377	Y	1.32052	1.02571	1.53356	Y	2.49757	2.09607	2.97597	Y	0.09	0.07	0.11	2.52(2.12,3.01)	2.52(2.12,3.01)	2.52(115.06)	1.33(1.05)	1.32(1.03)	2.51(2.11)
ANTINEOPLASTIC AND IMMUNOMODULATING AGENTS	L01FF	PEMBROLIZUMAB	Dry skin	10013786	121	142070	113358	55101914	55357463	0.413997	0.34637	0.494829	N	0.414496	0.34684	0.49535	N	100.173	N	-1.2684	-1.26149	-1.52297	-1.00001	N	无信号(-)	0.41512	0.347309	0.496171	N	-1.26492	-1.5658	-1.04756	N	0.416122	0.348147	0.497368	N	0.09	0.07	0.1	0.41(0.35,0.49)	0.41(0.35,0.50)	0.41(100.17)	-1.27(-1.52)	-1.26(-1.57)	0.42(0.35)
ANTINEOPLASTIC AND IMMUNOMODULATING AGENTS	L01FF	PEMBROLIZUMAB	Skin exfoliation	10040844	120	142071	72625	55142647	55357463	0.641324	0.536136	0.767149	N	0.641626	0.53647	0.767394	N	24.0118	N	-0.638866	-0.634624	-0.89726	-0.371987	N	无信号(-)	0.642218	0.536883	0.768218	N	-0.636723	-0.938856	-0.418467	N	0.643172	0.537682	0.76936	N	0.08	0.07	0.1	0.64(0.54,0.77)	0.64(0.54,0.77)	0.64(24.01)	-0.64(-0.90)	-0.64(-0.94)	0.64(0.54)
ANTINEOPLASTIC AND IMMUNOMODULATING AGENTS	L01FF	PEMBROLIZUMAB	Skin toxicity	10059516	117	142074	4450	55210822	55357463	10.2173	8.50316	12.2769	Y	10.2097	8.49811	12.266	Y	947.172	Y	3.31814	3.21209	2.94296	3.48123	Y	信号中(++)	9.97376	8.30049	11.9843	Y	3.26407	2.95807	3.48509	Y	9.60691	7.99519	11.5435	Y	0.08	0.07	0.1	10.22(8.50,12.28)	10.21(8.50,12.27)	10.21(947.17)	3.32(2.94)	3.26(2.96)	9.97(8.30)
ANTINEOPLASTIC AND IMMUNOMODULATING AGENTS	L01FF	ATEZOLIZUMAB	Skin disorder	10040831	116	54289	29354	55273704	55357463	4.02344	3.35215	4.82916	Y	4.01699	3.34808	4.81955	Y	261.953	Y	2.00184	1.96518	1.69762	2.23275	Y	信号中(++)	4.00512	3.33689	4.80717	Y	1.98336	1.67603	2.20531	Y	3.95412	3.2944	4.74595	Y	0.21	0.18	0.26	4.02(3.35,4.83)	4.02(3.35,4.82)	4.02(261.95)	2.00(1.70)	1.98(1.68)	4.01(3.34)
ANTINEOPLASTIC AND IMMUNOMODULATING AGENTS	L01FF	TISLELIZUMAB	Pruritus	10037087	115	3683	337909	55015756	55357463	5.08374	4.22244	6.12073	Y	4.96009	4.14296	5.93839	Y	365.705	Y	2.30997	2.26119	1.98919	2.5332	Y	信号中(++)	4.95874	4.11862	5.97023	Y	2.28546	1.97679	2.50837	Y	4.87519	4.04923	5.86964	Y	3.03	2.51	3.62	5.08(4.22,6.12)	4.96(4.14,5.94)	4.96(365.70)	2.31(1.99)	2.29(1.98)	4.96(4.12)
ANTINEOPLASTIC AND IMMUNOMODULATING AGENTS	L01FX	IPILIMUMAB	Immune-mediated dermatitis	10083156	110	44120	416	55312817	55357463	331.505	268.62	409.111	Y	330.683	268.064	407.928	Y	28594.7	Y	8.03198	6.28743	5.98579	6.58908	Y	信号强(+++)	261.738	212.087	323.012	Y	6.90778	6.59212	7.13566	Y	120.074	97.2962	148.184	Y	0.25	0.2	0.3	331.50(268.62,409.11)	330.68(268.06,407.93)	330.68(28594.7)	8.03(5.99)	6.91(6.59)	261.74(212.09)
ANTINEOPLASTIC AND IMMUNOMODULATING AGENTS	L01FF	PEMBROLIZUMAB	Dermatitis	10012431	106	142085	17420	55197852	55357463	2.36391	1.95286	2.86148	Y	2.3629	1.9523	2.85985	Y	82.8495	Y	1.23552	1.21727	0.937379	1.49717	Y	信号弱(+)	2.35465	1.94522	2.85027	N	1.22637	0.904778	1.45847	Y	2.33977	1.93292	2.83226	Y	0.07	0.06	0.09	2.36(1.95,2.86)	2.36(1.95,2.86)	2.36(82.85)	1.24(0.94)	1.23(0.90)	2.35(1.95)
ANTINEOPLASTIC AND IMMUNOMODULATING AGENTS	L01FF	TISLELIZUMAB	Rash	10037844	105	3693	402249	54951416	55357463	3.88413	3.19919	4.71572	Y	3.8044	3.15037	4.59421	Y	218.593	Y	1.92739	1.88936	1.60518	2.17353	Y	信号中(++)	3.80366	3.13291	4.61802	Y	1.90835	1.58522	2.14155	Y	3.75379	3.09183	4.55746	Y	2.76	2.27	3.34	3.88(3.20,4.72)	3.80(3.15,4.59)	3.80(218.59)	1.93(1.61)	1.91(1.59)	3.80(3.13)
ANTINEOPLASTIC AND IMMUNOMODULATING AGENTS	L01FF	ATEZOLIZUMAB	Rash maculo-papular	10037868	103	54302	19421	55283637	55357463	5.39941	4.44807	6.55422	Y	5.39108	4.44284	6.54172	Y	366.573	Y	2.42436	2.36491	2.08096	2.64887	Y	信号中(++)	5.36792	4.42213	6.51599	Y	2.39424	2.06796	2.62967	Y	5.25699	4.33075	6.38133	Y	0.19	0.15	0.23	5.40(4.45,6.55)	5.39(4.44,6.54)	5.39(366.57)	2.42(2.08)	2.39(2.07)	5.37(4.42)
ANTINEOPLASTIC AND IMMUNOMODULATING AGENTS	L01FF	NIVOLUMAB	Toxic epidermal necrolysis	10044223	103	171360	13166	55172834	55357463	2.51883	2.07479	3.05791	Y	2.51792	2.07428	3.05645	Y	93.5433	Y	1.32547	1.30461	1.02048	1.58873	Y	信号弱(+)	2.50614	2.06433	3.0425	Y	1.31501	0.988734	1.55044	Y	2.48803	2.04942	3.02052	Y	0.06	0.05	0.07	2.52(2.07,3.06)	2.52(2.07,3.06)	2.52(93.54)	1.33(1.02)	1.32(0.99)	2.51(2.06)
ANTINEOPLASTIC AND IMMUNOMODULATING AGENTS	L01FF	PEMBROLIZUMAB	Rash erythematous	10037855	102	142089	38597	55176675	55357463	1.02622	0.844923	1.24643	N	1.0262	0.845025	1.24623	N	0.0681179	N	0.0372205	0.0368077	-0.247978	0.321594	N	无信号(-)	1.02613	0.84485	1.24632	N	0.0370366	-0.290841	0.27361	N	1.026	0.844743	1.24616	N	0.07	0.06	0.09	1.03(0.84,1.25)	1.03(0.85,1.25)	1.03(0.07)	0.04(-0.25)	0.04(-0.29)	1.03(0.84)
ANTINEOPLASTIC AND IMMUNOMODULATING AGENTS	L01FF	PEMBROLIZUMAB	Cellulitis	10007882	101	142090	46079	55169193	55357463	0.851043	0.70005	1.0346	N	0.851149	0.700235	1.03459	N	2.62563	N	-0.231965	-0.229904	-0.516017	0.0562092	N	无信号(-)	0.851474	0.700405	1.03513	N	-0.230909	-0.560418	0.00682178	N	0.852098	0.700918	1.03589	N	0.07	0.06	0.09	0.85(0.70,1.03)	0.85(0.70,1.03)	0.85(2.63)	-0.23(-0.52)	-0.23(-0.56)	0.85(0.70)
ANTINEOPLASTIC AND IMMUNOMODULATING AGENTS	L01FF	NIVOLUMAB	Immune-mediated dermatitis	10083156	98	171365	428	55185572	55357463	73.737	59.2025	91.8398	Y	73.6955	59.1752	91.7787	Y	5718.24	Y	5.91053	5.23302	4.91688	5.54915	Y	信号强(+++)	60.1514	48.2948	74.9189	Y	5.53173	5.19718	5.77304	Y	46.2611	37.1424	57.6184	Y	0.06	0.05	0.07	73.74(59.20,91.84)	73.70(59.18,91.78)	73.70(5718.24)	5.91(4.92)	5.53(5.20)	60.15(48.29)
ANTINEOPLASTIC AND IMMUNOMODULATING AGENTS	L01FF	DURVALUMAB	Pruritus	10037087	95	24952	337929	54994487	55357463	0.619601	0.506525	0.75792	N	0.621044	0.508092	0.759104	N	22.0962	N	-0.686986	-0.681343	-0.976437	-0.386249	N	无信号(-)	0.62115	0.507791	0.759815	N	-0.684122	-1.02395	-0.439068	N	0.622385	0.5088	0.761325	N	0.38	0.31	0.46	0.62(0.51,0.76)	0.62(0.51,0.76)	0.62(22.10)	-0.69(-0.98)	-0.68(-1.02)	0.62(0.51)
ANTINEOPLASTIC AND IMMUNOMODULATING AGENTS	L01FF	NIVOLUMAB	Skin lesion	10040882	88	171375	23939	55162061	55357463	1.18323	0.959709	1.45881	N	1.18314	0.959736	1.45854	N	2.48655	N	0.241799	0.238777	-0.0677179	0.545272	N	无信号(-)	1.18247	0.959089	1.45787	N	0.240313	-0.112875	0.49483	N	1.18125	0.958101	1.45637	N	0.05	0.04	0.06	1.18(0.96,1.46)	1.18(0.96,1.46)	1.18(2.49)	0.24(-0.07)	0.24(-0.11)	1.18(0.96)
ANTINEOPLASTIC AND IMMUNOMODULATING AGENTS	L01FF	NIVOLUMAB	Skin toxicity	10059516	88	171375	4479	55181521	55357463	6.32627	5.12268	7.81264	Y	6.32354	5.12102	7.80844	Y	386.82	Y	2.63714	2.55459	2.2457	2.86349	Y	信号中(++)	6.22096	5.03741	7.68259	Y	2.5952	2.24201	2.84971	Y	6.04272	4.89308	7.46247	Y	0.05	0.04	0.06	6.33(5.12,7.81)	6.32(5.12,7.81)	6.32(386.82)	2.64(2.25)	2.60(2.24)	6.22(5.04)
ANTINEOPLASTIC AND IMMUNOMODULATING AGENTS	L01FX	IPILIMUMAB	Skin disorder	10040831	88	44142	29382	55283851	55357463	3.751	3.04216	4.62502	Y	3.74553	3.03898	4.61635	Y	176.667	Y	1.90201	1.85823	1.55161	2.16485	Y	信号中(++)	3.73733	3.03107	4.60816	Y	1.87987	1.52668	2.13438	Y	3.68041	2.98491	4.53798	Y	0.2	0.16	0.25	3.75(3.04,4.63)	3.75(3.04,4.62)	3.75(176.67)	1.90(1.55)	1.88(1.53)	3.74(3.03)
ANTINEOPLASTIC AND IMMUNOMODULATING AGENTS	L01FX	IPILIMUMAB	Dermatitis	10012431	88	44142	17438	55295795	55357463	6.32159	5.12586	7.79624	Y	6.311	5.11941	7.77995	Y	391.461	Y	2.65176	2.56844	2.26151	2.87537	Y	信号中(++)	6.28433	5.09566	7.75029	Y	2.60932	2.25613	2.86383	Y	6.10215	4.94794	7.52562	Y	0.2	0.16	0.25	6.32(5.13,7.80)	6.31(5.12,7.78)	6.31(391.46)	2.65(2.26)	2.61(2.26)	6.28(5.10)
ANTINEOPLASTIC AND IMMUNOMODULATING AGENTS	L01FX	IPILIMUMAB	Rash pruritic	10037884	85	44145	47006	55266227	55357463	2.26383	1.82955	2.8012	Y	2.2614	1.82833	2.79705	Y	59.7493	Y	1.17576	1.15473	0.843008	1.46646	Y	信号弱(+)	2.25912	1.82575	2.79537	N	1.16518	0.805763	1.4241	Y	2.24261	1.8124	2.77494	Y	0.19	0.15	0.24	2.26(1.83,2.80)	2.26(1.83,2.80)	2.26(59.75)	1.18(0.84)	1.17(0.81)	2.26(1.83)
ANTINEOPLASTIC AND IMMUNOMODULATING AGENTS	L01FX	IPILIMUMAB	Rash maculo-papular	10037868	80	44150	19444	55293789	55357463	5.15288	4.13618	6.41949	Y	5.14537	4.13179	6.40759	Y	266.177	Y	2.3585	2.28669	1.96513	2.60824	Y	信号中(++)	5.12838	4.11652	6.38897	Y	2.32198	1.9514	2.58878	Y	5.00017	4.0136	6.22924	Y	0.18	0.14	0.23	5.15(4.14,6.42)	5.15(4.13,6.41)	5.15(266.18)	2.36(1.97)	2.32(1.95)	5.13(4.12)
ANTINEOPLASTIC AND IMMUNOMODULATING AGENTS	L01FF	ATEZOLIZUMAB	Dermatitis	10012431	74	54331	17452	55285606	55357463	4.3147	3.43338	5.42225	Y	4.31019	3.43086	5.41491	Y	187.388	Y	2.10307	2.04091	1.7068	2.37503	Y	信号中(++)	4.29622	3.41867	5.39902	Y	2.0715	1.68606	2.34878	Y	4.20323	3.34468	5.28217	Y	0.14	0.11	0.17	4.31(3.43,5.42)	4.31(3.43,5.41)	4.31(187.39)	2.10(1.71)	2.07(1.69)	4.30(3.42)
ANTINEOPLASTIC AND IMMUNOMODULATING AGENTS	L01FF	PEMBROLIZUMAB	Skin lesion	10040882	74	142117	23953	55191319	55357463	1.19977	0.954918	1.50739	N	1.19966	0.954949	1.50709	N	2.45252	N	0.261888	0.257996	-0.0757872	0.591778	N	无信号(-)	1.19905	0.954346	1.50649	N	0.259962	-0.125476	0.537241	N	1.19745	0.953073	1.50448	N	0.05	0.04	0.07	1.20(0.95,1.51)	1.20(0.95,1.51)	1.20(2.45)	0.26(-0.08)	0.26(-0.13)	1.20(0.95)
ANTINEOPLASTIC AND IMMUNOMODULATING AGENTS	L01FF	NIVOLUMAB	Drug reaction with eosinophilia and systemic symptoms	10073508	67	171396	25055	55160945	55357463	0.86062	0.67711	1.09386	N	0.860674	0.677217	1.09383	N	1.50777	N	-0.215838	-0.212952	-0.563398	0.137495	N	无信号(-)	0.861046	0.677445	1.09441	N	-0.214352	-0.619622	0.076865	N	0.861933	0.678143	1.09553	N	0.04	0.03	0.05	0.86(0.68,1.09)	0.86(0.68,1.09)	0.86(1.51)	-0.22(-0.56)	-0.21(-0.62)	0.86(0.68)
ANTINEOPLASTIC AND IMMUNOMODULATING AGENTS	L01FX	IPILIMUMAB	Vitiligo	10047642	67	44163	1843	55311390	55357463	45.5308	35.6748	58.1098	Y	45.4634	35.6347	58.003	Y	2811.41	Y	5.45627	4.75009	4.39375	5.10643	Y	信号强(+++)	43.9037	34.3999	56.0331	Y	5.05813	4.65286	5.34935	Y	33.3157	26.1039	42.52	Y	0.15	0.12	0.19	45.53(35.67,58.11)	45.46(35.63,58.00)	45.46(2811.41)	5.46(4.39)	5.06(4.65)	43.90(34.40)
ANTINEOPLASTIC AND IMMUNOMODULATING AGENTS	L01FF	NIVOLUMAB	Rash macular	10037867	66	171397	30463	55155537	55357463	0.6972	0.547578	0.887704	N	0.697316	0.54772	0.88777	N	8.65749	N	-0.518762	-0.512299	-0.86526	-0.159337	N	无信号(-)	0.697971	0.548183	0.888686	N	-0.515482	-0.923842	-0.222097	N	0.699559	0.549431	0.890709	N	0.04	0.03	0.05	0.70(0.55,0.89)	0.70(0.55,0.89)	0.70(8.66)	-0.52(-0.87)	-0.52(-0.92)	0.70(0.55)
ANTINEOPLASTIC AND IMMUNOMODULATING AGENTS	L01FF	ATEZOLIZUMAB	Skin toxicity	10059516	65	54340	4502	55298556	55357463	14.6927	11.5	18.7717	Y	14.6764	11.4906	18.7454	Y	816.669	Y	3.85616	3.58772	3.22979	3.94566	Y	信号强(+++)	14.4817	11.3349	18.5022	Y	3.71484	3.30332	4.01044	Y	13.1304	10.2772	16.7757	Y	0.12	0.09	0.15	14.69(11.50,18.77)	14.68(11.49,18.75)	14.68(816.67)	3.86(3.23)	3.71(3.30)	14.48(11.33)
ANTINEOPLASTIC AND IMMUNOMODULATING AGENTS	L01FF	ATEZOLIZUMAB	Stevens-Johnson syndrome	10042033	65	54340	20318	55282740	55357463	3.25464	2.55088	4.15255	Y	3.25194	2.54951	4.14791	Y	101.078	Y	1.69811	1.64977	1.29381	2.00572	Y	信号弱(+)	3.24476	2.54314	4.13995	Y	1.6736	1.26208	1.9692	Y	3.1901	2.5003	4.0702	Y	0.12	0.09	0.15	3.25(2.55,4.15)	3.25(2.55,4.15)	3.25(101.08)	1.70(1.29)	1.67(1.26)	3.24(2.54)
ANTINEOPLASTIC AND IMMUNOMODULATING AGENTS	L01FF	NIVOLUMAB	Toxic skin eruption	10057970	63	171400	9059	55176941	55357463	2.23876	1.74732	2.86842	Y	2.2383	1.74712	2.86757	Y	42.8684	Y	1.15688	1.12926	0.76726	1.49127	Y	信号弱(+)	2.22975	1.74029	2.85688	N	1.14298	0.724906	1.44317	Y	2.20837	1.7236	2.82948	Y	0.04	0.03	0.05	2.24(1.75,2.87)	2.24(1.75,2.87)	2.24(42.87)	1.16(0.77)	1.14(0.72)	2.23(1.74)
ANTINEOPLASTIC AND IMMUNOMODULATING AGENTS	L01FF	ATEZOLIZUMAB	Cellulitis	10007882	61	54344	46119	55256939	55357463	1.34489	1.04608	1.72904	Y	1.3445	1.04607	1.72806	Y	5.38186	N	0.42658	0.41854	0.0516409	0.785439	Y	信号弱(+)	1.34404	1.04542	1.72796	N	0.42255	-0.00239755	0.72755	N	1.34029	1.04251	1.72314	Y	0.11	0.09	0.14	1.34(1.05,1.73)	1.34(1.05,1.73)	1.34(5.38)	0.43(0.05)	0.42(0.00)	1.34(1.05)
ANTINEOPLASTIC AND IMMUNOMODULATING AGENTS	L01FX	IPILIMUMAB	Cellulitis	10007882	61	44169	46119	55267114	55357463	1.655	1.28726	2.12781	Y	1.6541	1.287	2.12592	Y	15.7705	N	0.725294	0.710111	0.343164	1.07706	Y	信号弱(+)	1.65324	1.28588	2.12554	N	0.717652	0.292704	1.02265	Y	1.6445	1.27909	2.11431	Y	0.14	0.11	0.18	1.66(1.29,2.13)	1.65(1.29,2.13)	1.65(15.77)	0.73(0.34)	0.72(0.29)	1.65(1.29)
ANTINEOPLASTIC AND IMMUNOMODULATING AGENTS	L01FF	NIVOLUMAB	Rash erythematous	10037855	60	171403	38639	55147361	55357463	0.499611	0.387825	0.643618	N	0.499786	0.387995	0.643786	N	30.013	N	-0.998381	-0.986566	-1.35636	-0.616773	N	无信号(-)	0.500561	0.388563	0.644842	N	-0.992414	-1.42093	-0.684921	N	0.502636	0.390173	0.647515	N	0.03	0.03	0.05	0.50(0.39,0.64)	0.50(0.39,0.64)	0.50(30.01)	-1.00(-1.36)	-0.99(-1.42)	0.50(0.39)
ANTINEOPLASTIC AND IMMUNOMODULATING AGENTS	L01FF	PEMBROLIZUMAB	Rash macular	10037867	60	142131	30469	55184803	55357463	0.764581	0.593473	0.985024	N	0.764681	0.593613	0.985047	N	4.33882	N	-0.386198	-0.38069	-0.750573	-0.0108058	N	无信号(-)	0.765143	0.593909	0.985748	N	-0.383395	-0.811909	-0.0759021	N	0.766631	0.595064	0.987665	N	0.04	0.03	0.05	0.76(0.59,0.99)	0.76(0.59,0.99)	0.76(4.34)	-0.39(-0.75)	-0.38(-0.81)	0.77(0.59)
ANTINEOPLASTIC AND IMMUNOMODULATING AGENTS	L01FX	IPILIMUMAB	Stevens-Johnson syndrome	10042033	56	44174	20327	55292906	55357463	3.4484	2.65241	4.48327	Y	3.4453	2.6509	4.47775	Y	96.9594	Y	1.78181	1.72128	1.33832	2.10424	Y	信号弱(+)	3.43858	2.64485	4.4705	Y	1.75101	1.30728	2.06912	Y	3.36594	2.58898	4.37607	Y	0.13	0.1	0.16	3.45(2.65,4.48)	3.45(2.65,4.48)	3.45(96.96)	1.78(1.34)	1.75(1.31)	3.44(2.64)
ANTINEOPLASTIC AND IMMUNOMODULATING AGENTS	L01FF	PEMBROLIZUMAB	Rash papular	10037876	51	142140	20618	55194654	55357463	0.960515	0.729695	1.26435	N	0.96053	0.729778	1.26424	N	0.0825452	N	-0.0579518	-0.0569373	-0.457644	0.34377	N	无信号(-)	0.960627	0.72978	1.2645	N	-0.0574002	-0.522655	0.275679	N	0.960994	0.730059	1.26498	N	0.04	0.03	0.05	0.96(0.73,1.26)	0.96(0.73,1.26)	0.96(0.08)	-0.06(-0.46)	-0.06(-0.52)	0.96(0.73)
ANTINEOPLASTIC AND IMMUNOMODULATING AGENTS	L01FF	NIVOLUMAB	Dermatitis acneiform	10012432	50	171413	5264	55180736	55357463	3.05772	2.31435	4.03986	Y	3.05712	2.31409	4.03874	Y	68.5667	Y	1.60301	1.54622	1.1402	1.95225	Y	信号弱(+)	3.03777	2.29925	4.01349	Y	1.57419	1.10425	1.91053	Y	2.97769	2.25378	3.93412	Y	0.03	0.02	0.04	3.06(2.31,4.04)	3.06(2.31,4.04)	3.06(68.57)	1.60(1.14)	1.57(1.10)	3.04(2.30)
ANTINEOPLASTIC AND IMMUNOMODULATING AGENTS	L01FF	NIVOLUMAB	Dermatitis bullous	10012441	48	171415	6383	55179617	55357463	2.42073	1.82224	3.21579	Y	2.42033	1.82208	3.215	Y	39.7139	Y	1.26887	1.22773	0.813906	1.64155	Y	信号弱(+)	2.40973	1.81396	3.20117	N	1.24806	0.768282	1.5912	Y	2.37521	1.78797	3.15532	Y	0.03	0.02	0.04	2.42(1.82,3.22)	2.42(1.82,3.22)	2.42(39.71)	1.27(0.81)	1.25(0.77)	2.41(1.81)
ANTINEOPLASTIC AND IMMUNOMODULATING AGENTS	L01FF	NIVOLUMAB	Hyperkeratosis	10020649	47	171416	4920	55181080	55357463	3.07519	2.30728	4.09867	Y	3.07462	2.30703	4.09759	Y	65.1768	Y	1.61117	1.55041	1.13187	1.96894	Y	信号弱(+)	3.05499	2.29212	4.07175	Y	1.58029	1.09537	1.92699	Y	2.9903	2.24359	3.98554	Y	0.03	0.02	0.04	3.08(2.31,4.10)	3.07(2.31,4.10)	3.07(65.18)	1.61(1.13)	1.58(1.10)	3.05(2.29)
ANTINEOPLASTIC AND IMMUNOMODULATING AGENTS	L01FF	NIVOLUMAB	Dermatitis psoriasiform	10058675	46	171417	1768	55184232	55357463	8.376	6.25018	11.2249	Y	8.37402	6.24919	11.2213	Y	291.133	Y	3.03334	2.82737	2.40102	3.25372	Y	信号中(++)	8.18703	6.10917	10.9716	Y	2.92595	2.4357	3.27632	Y	7.59972	5.67092	10.1845	Y	0.03	0.02	0.04	8.38(6.25,11.22)	8.37(6.25,11.22)	8.37(291.13)	3.03(2.40)	2.93(2.44)	8.19(6.11)
ANTINEOPLASTIC AND IMMUNOMODULATING AGENTS	L01FX	IPILIMUMAB	Toxic epidermal necrolysis	10044223	45	44185	13224	55300009	55357463	4.25893	3.17781	5.70785	Y	4.25561	3.17628	5.70171	Y	111.723	Y	2.08562	1.98716	1.56077	2.41354	Y	信号中(++)	4.24457	3.1671	5.68861	Y	2.03508	1.53933	2.38925	Y	4.09844	3.05806	5.49276	Y	0.1	0.07	0.14	4.26(3.18,5.71)	4.26(3.18,5.70)	4.26(111.72)	2.09(1.56)	2.04(1.54)	4.24(3.17)
ANTINEOPLASTIC AND IMMUNOMODULATING AGENTS	L01FF	PEMBROLIZUMAB	Dermatitis psoriasiform	10058675	44	142147	1770	55213502	55357463	9.65577	7.15906	13.0232	Y	9.65309	7.15773	13.0184	Y	333.027	Y	3.23928	2.99053	2.55504	3.42603	Y	信号中(++)	9.44321	7.00146	12.7365	Y	3.10852	2.60709	3.46661	Y	8.62498	6.3948	11.6329	Y	0.03	0.02	0.04	9.66(7.16,13.02)	9.65(7.16,13.02)	9.65(333.03)	3.24(2.56)	3.11(2.61)	9.44(7.00)
ANTINEOPLASTIC AND IMMUNOMODULATING AGENTS	L01FF	NIVOLUMAB	Rash papular	10037876	43	171420	20626	55165374	55357463	0.670901	0.497391	0.904939	N	0.670984	0.497489	0.904983	N	6.92547	N	-0.574179	-0.563451	-0.998957	-0.127944	N	无信号(-)	0.671668	0.497959	0.905974	N	-0.568725	-1.07604	-0.20658	N	0.674213	0.499846	0.909406	N	0.03	0.02	0.03	0.67(0.50,0.90)	0.67(0.50,0.90)	0.67(6.93)	-0.57(-1.00)	-0.57(-1.08)	0.67(0.50)
ANTINEOPLASTIC AND IMMUNOMODULATING AGENTS	L01FF	ATEZOLIZUMAB	Urticaria	10046735	41	54364	145314	55157744	55357463	0.286267	0.210749	0.388847	N	0.286805	0.211193	0.389487	N	72.8841	N	-1.80085	-1.77618	-2.22164	-1.33072	N	无信号(-)	0.287006	0.211293	0.38985	N	-1.7884	-2.30814	-1.41772	N	0.289493	0.213124	0.393228	N	0.08	0.05	0.1	0.29(0.21,0.39)	0.29(0.21,0.39)	0.29(72.88)	-1.80(-2.22)	-1.79(-2.31)	0.29(0.21)
ANTINEOPLASTIC AND IMMUNOMODULATING AGENTS	L01FX	IPILIMUMAB	Urticaria	10046735	41	44189	145314	55167919	55357463	0.352248	0.259317	0.478484	N	0.352849	0.259833	0.479163	N	48.7783	N	-1.50213	-1.47978	-1.92528	-1.03428	N	无信号(-)	0.353031	0.259893	0.479547	N	-1.49084	-2.01058	-1.12016	N	0.355805	0.261935	0.483315	N	0.09	0.07	0.13	0.35(0.26,0.48)	0.35(0.26,0.48)	0.35(48.78)	-1.50(-1.93)	-1.49(-2.01)	0.35(0.26)
ANTINEOPLASTIC AND IMMUNOMODULATING AGENTS	L01FF	AVELUMAB	Rash	10037844	40	4369	402314	54950740	55357463	1.25051	0.915958	1.70725	N	1.24823	0.91688	1.69934	N	1.98891	N	0.319861	0.310833	-0.141902	0.763567	N	无信号(-)	1.24821	0.914275	1.70411	N	0.315447	-0.210858	0.690631	N	1.2444	0.911482	1.69891	N	0.91	0.65	1.23	1.25(0.92,1.71)	1.25(0.92,1.70)	1.25(1.99)	0.32(-0.14)	0.32(-0.21)	1.25(0.91)
ANTINEOPLASTIC AND IMMUNOMODULATING AGENTS	L01FF	ATEZOLIZUMAB	Dry skin	10013786	37	54368	113442	55189616	55357463	0.331087	0.239846	0.457037	N	0.331542	0.240228	0.457565	N	49.953	N	-1.59179	-1.56623	-2.03455	-1.09792	N	无信号(-)	0.33176	0.240333	0.457966	N	-1.57888	-2.12647	-1.18914	N	0.334742	0.242494	0.462083	N	0.07	0.05	0.09	0.33(0.24,0.46)	0.33(0.24,0.46)	0.33(49.95)	-1.59(-2.03)	-1.58(-2.13)	0.33(0.24)
ANTINEOPLASTIC AND IMMUNOMODULATING AGENTS	L01FF	PEMBROLIZUMAB	Dermatitis bullous	10012441	34	142157	6397	55208875	55357463	2.06416	1.47352	2.89155	Y	2.0639	1.47346	2.89096	Y	18.55	Y	1.04144	0.998243	0.509138	1.48735	Y	信号弱(+)	2.05828	1.46932	2.88331	N	1.01948	0.447781	1.42562	Y	2.02719	1.44713	2.83976	Y	0.02	0.02	0.03	2.06(1.47,2.89)	2.06(1.47,2.89)	2.06(18.55)	1.04(0.51)	1.02(0.45)	2.06(1.47)
ANTINEOPLASTIC AND IMMUNOMODULATING AGENTS	L01FF	PEMBROLIZUMAB	Toxic skin eruption	10057970	33	142158	9089	55206183	55357463	1.40998	1.00173	1.98462	Y	1.40989	1.00174	1.98433	Y	3.91886	N	0.494064	0.476676	-0.0191442	0.972496	N	无信号(-)	1.40841	1.00061	1.9824	N	0.485296	-0.0951719	0.897374	N	1.39987	0.994546	1.97039	N	0.02	0.02	0.03	1.41(1.00,1.98)	1.41(1.00,1.98)	1.41(3.92)	0.49(-0.02)	0.49(-0.10)	1.41(1.00)
ANTINEOPLASTIC AND IMMUNOMODULATING AGENTS	L01FF	NIVOLUMAB	Subacute cutaneous lupus erythematosus	10057903	32	171431	1477	55184523	55357463	6.97425	4.91345	9.89938	Y	6.97313	4.91298	9.89716	Y	160.262	Y	2.77536	2.53925	2.03146	3.04704	Y	信号中(++)	6.84647	4.82343	9.71801	Y	2.6511	2.06145	3.06939	Y	6.28148	4.42538	8.91605	Y	0.02	0.01	0.03	6.97(4.91,9.90)	6.97(4.91,9.90)	6.97(160.26)	2.78(2.03)	2.65(2.06)	6.85(4.82)
ANTINEOPLASTIC AND IMMUNOMODULATING AGENTS	L01FF	ATEZOLIZUMAB	Vitiligo	10047642	28	54377	1882	55301176	55357463	15.1306	10.4174	21.9764	Y	15.1234	10.4144	21.9616	Y	363.905	Y	3.89882	3.33284	2.79284	3.87283	Y	信号中(++)	14.9163	10.2698	21.6651	Y	3.58366	2.95237	4.02994	Y	11.9892	8.25453	17.4136	Y	0.05	0.03	0.07	15.13(10.42,21.98)	15.12(10.41,21.96)	15.12(363.90)	3.90(2.79)	3.58(2.95)	14.92(10.27)
ANTINEOPLASTIC AND IMMUNOMODULATING AGENTS	L01FF	ATEZOLIZUMAB	Skin exfoliation	10040844	28	54377	72717	55230341	55357463	0.391097	0.26999	0.566529	N	0.39141	0.270258	0.566874	N	26.5203	N	-1.35238	-1.32184	-1.85789	-0.785789	N	无信号(-)	0.391645	0.270368	0.567322	N	-1.3369	-1.96819	-0.890627	N	0.39587	0.273285	0.573442	N	0.05	0.03	0.07	0.39(0.27,0.57)	0.39(0.27,0.57)	0.39(26.52)	-1.35(-1.86)	-1.34(-1.97)	0.39(0.27)
ANTINEOPLASTIC AND IMMUNOMODULATING AGENTS	L01FF	ATEZOLIZUMAB	Toxic epidermal necrolysis	10044223	28	54377	13241	55289817	55357463	2.15014	1.48385	3.11561	Y	2.14955	1.48373	3.11416	Y	17.1812	Y	1.10241	1.04631	0.509782	1.58284	Y	信号弱(+)	2.14712	1.48177	3.11124	N	1.07366	0.442368	1.51993	Y	2.10477	1.45254	3.04986	Y	0.05	0.03	0.07	2.15(1.48,3.12)	2.15(1.48,3.11)	2.15(17.18)	1.10(0.51)	1.07(0.44)	2.15(1.48)
ANTINEOPLASTIC AND IMMUNOMODULATING AGENTS	L01FF	DURVALUMAB	Immune-mediated dermatitis	10083156	26	25021	500	55331916	55357463	114.994	77.5117	170.601	Y	114.875	77.4621	170.359	Y	2789.94	Y	6.77145	4.44635	3.87671	5.01598	Y	信号强(+++)	109.247	73.6378	162.075	Y	5.16624	4.51053	5.62879	Y	35.9082	24.2039	53.2722	Y	0.1	0.07	0.15	114.99(77.51,170.60)	114.88(77.46,170.36)	114.88(2789.94)	6.77(3.88)	5.17(4.51)	109.25(73.64)
ANTINEOPLASTIC AND IMMUNOMODULATING AGENTS	L01FF	DURVALUMAB	Skin disorder	10040831	26	25021	29444	55302972	55357463	1.95173	1.32838	2.8676	Y	1.95074	1.32824	2.865	Y	12.0434	N	0.963405	0.913422	0.357575	1.46927	Y	信号弱(+)	1.94991	1.32714	2.86491	N	0.937776	0.282067	1.40033	Y	1.91557	1.30377	2.81447	Y	0.1	0.07	0.15	1.95(1.33,2.87)	1.95(1.33,2.87)	1.95(12.04)	0.96(0.36)	0.94(0.28)	1.95(1.33)
ANTINEOPLASTIC AND IMMUNOMODULATING AGENTS	L01FF	DURVALUMAB	Urticaria	10046735	26	25021	145329	55187087	55357463	0.394597	0.268605	0.579686	N	0.395226	0.269141	0.580378	N	24.1201	N	-1.33886	-1.30625	-1.86189	-0.750603	N	无信号(-)	0.395334	0.269107	0.580768	N	-1.3223	-1.97801	-0.859751	N	0.399896	0.272212	0.587471	N	0.1	0.07	0.15	0.39(0.27,0.58)	0.40(0.27,0.58)	0.40(24.12)	-1.34(-1.86)	-1.32(-1.98)	0.40(0.27)
ANTINEOPLASTIC AND IMMUNOMODULATING AGENTS	L01FF	PEMBROLIZUMAB	Dermatitis allergic	10012434	26	142165	10527	55204745	55357463	0.959075	0.65267	1.40933	N	0.959082	0.652721	1.40924	N	0.0452849	N	-0.060122	-0.0580809	-0.614137	0.497975	N	无信号(-)	0.959183	0.652744	1.40948	N	-0.0590105	-0.71472	0.403541	N	0.959922	0.653247	1.41057	N	0.02	0.01	0.03	0.96(0.65,1.41)	0.96(0.65,1.41)	0.96(0.05)	-0.06(-0.61)	-0.06(-0.71)	0.96(0.65)
ANTINEOPLASTIC AND IMMUNOMODULATING AGENTS	L01FX	IPILIMUMAB	Dry skin	10013786	26	44204	113453	55199780	55357463	0.286176	0.194817	0.420377	N	0.286596	0.195147	0.420898	N	46.2559	N	-1.80209	-1.76351	-2.31904	-1.20798	N	无信号(-)	0.286759	0.195214	0.421233	N	-1.78254	-2.43825	-1.31999	N	0.290671	0.197877	0.426979	N	0.06	0.04	0.09	0.29(0.19,0.42)	0.29(0.20,0.42)	0.29(46.26)	-1.80(-2.32)	-1.78(-2.44)	0.29(0.20)
ANTINEOPLASTIC AND IMMUNOMODULATING AGENTS	L01FF	ATEZOLIZUMAB	Dermatitis bullous	10012441	25	54380	6406	55296652	55357463	3.96838	2.67916	5.87797	Y	3.96701	2.67872	5.87489	Y	55.268	Y	1.98385	1.82831	1.26116	2.39546	Y	信号弱(+)	3.95548	2.67045	5.85886	Y	1.90258	1.23355	2.37397	Y	3.73881	2.52417	5.53794	Y	0.05	0.03	0.07	3.97(2.68,5.88)	3.97(2.68,5.87)	3.97(55.27)	1.98(1.26)	1.90(1.23)	3.96(2.67)
ANTINEOPLASTIC AND IMMUNOMODULATING AGENTS	L01FX	IPILIMUMAB	Rash erythematous	10037855	24	44206	38675	55274558	55357463	0.775934	0.51996	1.15792	N	0.776056	0.520154	1.15785	N	1.55107	N	-0.365509	-0.352603	-0.93003	0.224824	N	无信号(-)	0.776195	0.520135	1.15831	N	-0.358905	-1.0421	0.121845	N	0.779756	0.522521	1.16363	N	0.05	0.03	0.08	0.78(0.52,1.16)	0.78(0.52,1.16)	0.78(1.55)	-0.37(-0.93)	-0.36(-1.04)	0.78(0.52)
ANTINEOPLASTIC AND IMMUNOMODULATING AGENTS	L01FF	ATEZOLIZUMAB	Toxic skin eruption	10057970	23	54382	9099	55293959	55357463	2.57014	1.70688	3.86999	Y	2.56948	1.70674	3.86832	Y	21.9972	Y	1.35925	1.26792	0.678038	1.8578	Y	信号弱(+)	2.56552	1.70381	3.86303	N	1.31198	0.613685	1.80267	Y	2.48282	1.64889	3.7385	Y	0.04	0.03	0.06	2.57(1.71,3.87)	2.57(1.71,3.87)	2.57(22.00)	1.36(0.68)	1.31(0.61)	2.57(1.70)
ANTINEOPLASTIC AND IMMUNOMODULATING AGENTS	L01FF	DURVALUMAB	Dermatitis	10012431	23	25024	17503	55314913	55357463	2.9047	1.92935	4.37311	Y	2.90295	1.92892	4.36883	Y	28.6622	Y	1.53628	1.42621	0.836548	2.01587	Y	信号弱(+)	2.90045	1.92653	4.36671	N	1.47909	0.780796	1.96978	Y	2.78773	1.85166	4.19701	Y	0.09	0.06	0.14	2.90(1.93,4.37)	2.90(1.93,4.37)	2.90(28.66)	1.54(0.84)	1.48(0.78)	2.90(1.93)
ANTINEOPLASTIC AND IMMUNOMODULATING AGENTS	L01FX	IPILIMUMAB	Skin toxicity	10059516	23	44207	4544	55308689	55357463	6.33274	4.20345	9.54064	Y	6.32997	4.2025	9.53444	Y	102.711	Y	2.65607	2.36777	1.77709	2.95846	Y	信号中(++)	6.30313	4.18379	9.49602	Y	2.50183	1.80354	2.99252	Y	5.66404	3.75959	8.5332	Y	0.05	0.03	0.08	6.33(4.20,9.54)	6.33(4.20,9.53)	6.33(102.71)	2.66(1.78)	2.50(1.80)	6.30(4.18)
ANTINEOPLASTIC AND IMMUNOMODULATING AGENTS	L01FF	PEMBROLIZUMAB	Subacute cutaneous lupus erythematosus	10057903	22	142169	1487	55213785	55357463	5.74585	3.77157	8.75359	Y	5.74512	3.77134	8.7519	Y	84.9672	Y	2.50486	2.23709	1.63083	2.84335	Y	信号中(++)	5.67594	3.72568	8.64707	Y	2.36224	1.6478	2.86352	Y	5.14167	3.37499	7.83313	Y	0.02	0.01	0.02	5.75(3.77,8.75)	5.75(3.77,8.75)	5.75(84.97)	2.50(1.63)	2.36(1.65)	5.68(3.73)
ANTINEOPLASTIC AND IMMUNOMODULATING AGENTS	L01FF	NIVOLUMAB	Papule	10033733	21	171442	5949	55180051	55357463	1.13616	0.740202	1.74393	N	1.13615	0.74023	1.74382	N	0.341434	N	0.183539	0.174433	-0.441906	0.790771	N	无信号(-)	1.13567	0.739879	1.74317	N	0.178994	-0.552764	0.691576	N	1.13209	0.737552	1.73769	N	0.01	0.01	0.02	1.14(0.74,1.74)	1.14(0.74,1.74)	1.14(0.34)	0.18(-0.44)	0.18(-0.55)	1.14(0.74)
ANTINEOPLASTIC AND IMMUNOMODULATING AGENTS	L01FF	NIVOLUMAB	Dermatitis exfoliative generalised	10012456	21	171442	2736	55183264	55357463	2.47055	1.60812	3.79548	Y	2.47037	1.60809	3.79501	Y	18.2394	Y	1.29817	1.20505	0.587392	1.8227	Y	信号弱(+)	2.45917	1.60072	3.778	N	1.25003	0.518268	1.76261	Y	2.37846	1.54818	3.654	Y	0.01	0.01	0.02	2.47(1.61,3.80)	2.47(1.61,3.80)	2.47(18.24)	1.30(0.59)	1.25(0.52)	2.46(1.60)
ANTINEOPLASTIC AND IMMUNOMODULATING AGENTS	L01FF	AVELUMAB	Pruritus	10037087	20	4389	338004	55015050	55357463	0.741693	0.478021	1.1508	N	0.742865	0.479732	1.15033	N	1.79093	N	-0.428799	-0.411346	-1.04251	0.219815	N	无信号(-)	0.74288	0.478786	1.15264	N	-0.419723	-1.17012	0.104961	N	0.747568	0.481808	1.15992	N	0.45	0.28	0.7	0.74(0.48,1.15)	0.74(0.48,1.15)	0.74(1.79)	-0.43(-1.04)	-0.42(-1.17)	0.74(0.48)
ANTINEOPLASTIC AND IMMUNOMODULATING AGENTS	L01FF	DURVALUMAB	Cellulitis	10007882	20	25027	46160	55286256	55357463	0.957134	0.61733	1.48398	N	0.957168	0.617568	1.48351	N	0.0383491	N	-0.0631282	-0.0602686	-0.690319	0.569782	N	无信号(-)	0.957186	0.617364	1.48406	N	-0.0616209	-0.812017	0.463064	N	0.958187	0.618009	1.48561	N	0.08	0.05	0.12	0.96(0.62,1.48)	0.96(0.62,1.48)	0.96(0.04)	-0.06(-0.69)	-0.06(-0.81)	0.96(0.62)
ANTINEOPLASTIC AND IMMUNOMODULATING AGENTS	L01FF	PEMBROLIZUMAB	Drug reaction with eosinophilia and systemic symptoms	10073508	19	142172	25103	55190169	55357463	0.293816	0.187373	0.460729	N	0.29391	0.187444	0.460849	N	32.2201	N	-1.76393	-1.71218	-2.35768	-1.06669	N	无信号(-)	0.294445	0.187773	0.461714	N	-1.73759	-2.50812	-1.19991	N	0.299869	0.191233	0.470221	N	0.01	0.01	0.02	0.29(0.19,0.46)	0.29(0.19,0.46)	0.29(32.22)	-1.76(-2.36)	-1.74(-2.51)	0.29(0.19)
ANTINEOPLASTIC AND IMMUNOMODULATING AGENTS	L01FF	ATEZOLIZUMAB	Dermatitis acneiform	10012432	18	54387	5296	55297762	55357463	3.45571	2.17535	5.48965	Y	3.4549	2.17517	5.48752	Y	31.2948	Y	1.78517	1.61017	0.946916	2.27342	Y	信号弱(+)	3.44658	2.1696	5.47515	Y	1.69279	0.900421	2.2445	Y	3.23281	2.03504	5.13557	Y	0.03	0.02	0.05	3.46(2.18,5.49)	3.45(2.18,5.49)	3.45(31.29)	1.79(0.95)	1.69(0.90)	3.45(2.17)
ANTINEOPLASTIC AND IMMUNOMODULATING AGENTS	L01FF	DURVALUMAB	Stevens-Johnson syndrome	10042033	18	25029	20365	55312051	55357463	1.95328	1.23018	3.10141	Y	1.95259	1.23016	3.09929	Y	8.36089	N	0.964771	0.894139	0.231626	1.55665	Y	信号弱(+)	1.95175	1.22922	3.09898	N	0.928129	0.13576	1.47983	Y	1.90281	1.1984	3.02127	Y	0.07	0.04	0.11	1.95(1.23,3.10)	1.95(1.23,3.10)	1.95(8.36)	0.96(0.23)	0.93(0.14)	1.95(1.23)
ANTINEOPLASTIC AND IMMUNOMODULATING AGENTS	L01FF	NIVOLUMAB	Dermatitis allergic	10012434	18	171445	10535	55175465	55357463	0.549869	0.346293	0.873122	N	0.549916	0.346339	0.873154	N	6.62071	N	-0.860704	-0.826317	-1.4889	-0.163732	N	无信号(-)	0.550684	0.346806	0.874416	N	-0.843077	-1.63545	-0.291372	N	0.557453	0.351069	0.885165	N	0.01	0.01	0.02	0.55(0.35,0.87)	0.55(0.35,0.87)	0.55(6.62)	-0.86(-1.49)	-0.84(-1.64)	0.55(0.35)
ANTINEOPLASTIC AND IMMUNOMODULATING AGENTS	L01FF	NIVOLUMAB	Rash morbilliform	10037870	18	171445	2420	55183580	55357463	2.3941	1.50575	3.80655	Y	2.39395	1.50573	3.80613	Y	14.5029	Y	1.25318	1.15124	0.486672	1.8158	Y	信号弱(+)	2.38366	1.49919	3.78995	N	1.20021	0.407843	1.75192	Y	2.29773	1.44514	3.65333	Y	0.01	0.01	0.02	2.39(1.51,3.81)	2.39(1.51,3.81)	2.39(14.50)	1.25(0.49)	1.20(0.41)	2.38(1.50)
ANTINEOPLASTIC AND IMMUNOMODULATING AGENTS	L01FX	IPILIMUMAB	Rash macular	10037867	18	44212	30511	55282722	55357463	0.737675	0.464656	1.17111	N	0.737782	0.464811	1.17106	N	1.67746	N	-0.438431	-0.41847	-1.08077	0.243831	N	无信号(-)	0.737937	0.464821	1.17153	N	-0.428176	-1.22055	0.123529	N	0.743201	0.468136	1.17989	N	0.04	0.02	0.06	0.74(0.46,1.17)	0.74(0.46,1.17)	0.74(1.68)	-0.44(-1.08)	-0.43(-1.22)	0.74(0.46)
ANTINEOPLASTIC AND IMMUNOMODULATING AGENTS	L01FF	PEMBROLIZUMAB	Dermatitis acneiform	10012432	17	142174	5297	55209975	55357463	1.24628	0.774145	2.00637	N	1.24625	0.774171	2.0062	N	0.824621	N	0.316684	0.296881	-0.384405	0.978167	N	无信号(-)	1.24546	0.773638	2.00505	N	0.306601	-0.509569	0.873481	N	1.23679	0.76825	1.99109	N	0.01	0.01	0.02	1.25(0.77,2.01)	1.25(0.77,2.01)	1.25(0.82)	0.32(-0.38)	0.31(-0.51)	1.25(0.77)
ANTINEOPLASTIC AND IMMUNOMODULATING AGENTS	L01FX	IPILIMUMAB	Dermatitis acneiform	10012432	17	44213	5297	55307936	55357463	4.01473	2.49365	6.46365	Y	4.01357	2.49338	6.4606	Y	38.347	Y	2.00142	1.77851	1.09713	2.45989	Y	信号弱(+)	4.00393	2.48694	6.44626	Y	1.88262	1.06645	2.4495	Y	3.68745	2.29037	5.93673	Y	0.04	0.02	0.06	4.01(2.49,6.46)	4.01(2.49,6.46)	4.01(38.35)	2.00(1.10)	1.88(1.07)	4.00(2.49)
ANTINEOPLASTIC AND IMMUNOMODULATING AGENTS	L01FF	DURVALUMAB	Rash maculo-papular	10037868	15	25032	19509	55312907	55357463	1.69898	1.02389	2.81917	Y	1.69856	1.02395	2.81762	Y	4.30759	N	0.763854	0.702131	-0.0197423	1.424	N	无信号(-)	1.69802	1.02331	2.81758	N	0.731729	-0.139246	1.33314	N	1.66063	1.00078	2.75554	Y	0.06	0.03	0.1	1.70(1.02,2.82)	1.70(1.02,2.82)	1.70(4.31)	0.76(-0.02)	0.73(-0.14)	1.70(1.02)
ANTINEOPLASTIC AND IMMUNOMODULATING AGENTS	L01FF	PEMBROLIZUMAB	Exfoliative rash	10064579	15	142176	2446	55212826	55357463	2.38149	1.43344	3.95655	Y	2.38134	1.43343	3.95609	Y	11.9464	Y	1.24667	1.12738	0.403654	1.85111	Y	信号弱(+)	2.37292	1.42829	3.94232	N	1.18415	0.313171	1.78555	Y	2.27229	1.36772	3.77512	Y	0.01	0.01	0.02	2.38(1.43,3.96)	2.38(1.43,3.96)	2.38(11.95)	1.25(0.40)	1.18(0.31)	2.37(1.43)
ANTINEOPLASTIC AND IMMUNOMODULATING AGENTS	L01FF	PEMBROLIZUMAB	Papule	10033733	15	142176	5955	55209317	55357463	0.978128	0.589283	1.62356	N	0.97813	0.589316	1.62347	N	0.00731719	N	-0.0318208	-0.0300887	-0.752442	0.692265	N	无信号(-)	0.978185	0.589318	1.62365	N	-0.0308052	-0.90178	0.570602	N	0.978874	0.589733	1.62479	N	0.01	0.01	0.02	0.98(0.59,1.62)	0.98(0.59,1.62)	0.98(0.01)	-0.03(-0.75)	-0.03(-0.90)	0.98(0.59)
ANTINEOPLASTIC AND IMMUNOMODULATING AGENTS	L01FX	IPILIMUMAB	Toxic skin eruption	10057970	15	44215	9107	55304126	55357463	2.06017	1.24137	3.41905	Y	2.05981	1.24137	3.41787	Y	8.16732	Y	1.04129	0.948743	0.226633	1.67085	Y	信号弱(+)	2.05807	1.24011	3.41556	N	0.992874	0.121899	1.59428	Y	1.99015	1.19918	3.30283	Y	0.03	0.02	0.06	2.06(1.24,3.42)	2.06(1.24,3.42)	2.06(8.17)	1.04(0.23)	0.99(0.12)	2.06(1.24)
ANTINEOPLASTIC AND IMMUNOMODULATING AGENTS	L01FF	ATEZOLIZUMAB	Rash pruritic	10037884	14	54391	47077	55255981	55357463	0.302114	0.1789	0.51019	N	0.302294	0.179031	0.510424	N	22.5571	N	-1.72499	-1.65635	-2.40157	-0.911121	N	无信号(-)	0.302501	0.179129	0.510844	N	-1.68986	-2.59271	-1.06865	N	0.309956	0.183544	0.523433	N	0.03	0.01	0.04	0.30(0.18,0.51)	0.30(0.18,0.51)	0.30(22.56)	-1.72(-2.40)	-1.69(-2.59)	0.30(0.18)
ANTINEOPLASTIC AND IMMUNOMODULATING AGENTS	L01FF	DURVALUMAB	Skin toxicity	10059516	14	25033	4553	55327863	55357463	6.79613	4.02116	11.4861	Y	6.79289	4.02042	11.4772	Y	68.9551	Y	2.76025	2.2901	1.54365	3.03655	Y	信号中(++)	6.77513	4.00873	11.4506	Y	2.49825	1.5954	3.11946	Y	5.64998	3.343	9.54898	Y	0.06	0.03	0.09	6.80(4.02,11.49)	6.79(4.02,11.48)	6.79(68.96)	2.76(1.54)	2.50(1.60)	6.78(4.01)
ANTINEOPLASTIC AND IMMUNOMODULATING AGENTS	L01FF	DURVALUMAB	Rash pruritic	10037884	14	25033	47077	55285339	55357463	0.656775	0.388885	1.1092	N	0.656966	0.389113	1.1092	N	2.50899	N	-0.605885	-0.572603	-1.31795	0.172743	N	无信号(-)	0.657068	0.389059	1.1097	N	-0.588723	-1.49157	0.0324926	N	0.664931	0.393715	1.12298	N	0.06	0.03	0.09	0.66(0.39,1.11)	0.66(0.39,1.11)	0.66(2.51)	-0.61(-1.32)	-0.59(-1.49)	0.66(0.39)
ANTINEOPLASTIC AND IMMUNOMODULATING AGENTS	L01FF	NIVOLUMAB	Dermatitis exfoliative	10012455	14	171449	4809	55181191	55357463	0.936978	0.554488	1.58331	N	0.936983	0.554514	1.58325	N	0.0591678	N	-0.0936234	-0.0878555	-0.83405	0.658339	N	无信号(-)	0.937166	0.554599	1.58363	N	-0.0904942	-0.993339	0.530721	N	0.939201	0.555803	1.58707	N	0.01	0	0.01	0.94(0.55,1.58)	0.94(0.55,1.58)	0.94(0.06)	-0.09(-0.83)	-0.09(-0.99)	0.94(0.55)
ANTINEOPLASTIC AND IMMUNOMODULATING AGENTS	L01FF	PEMBROLIZUMAB	Rash morbilliform	10037870	14	142177	2424	55212848	55357463	2.24288	1.3263	3.79289	Y	2.24276	1.3263	3.79249	Y	9.58599	Y	1.16068	1.04596	0.298627	1.79329	Y	信号弱(+)	2.23562	1.32201	3.78062	N	1.10048	0.197635	1.7217	Y	2.14426	1.26798	3.62612	Y	0.01	0.01	0.02	2.24(1.33,3.79)	2.24(1.33,3.79)	2.24(9.59)	1.16(0.30)	1.10(0.20)	2.24(1.32)
ANTINEOPLASTIC AND IMMUNOMODULATING AGENTS	L01FF	PEMBROLIZUMAB	Hyperkeratosis	10020649	14	142177	4953	55210319	55357463	1.09762	0.649562	1.85473	N	1.09761	0.64959	1.85462	N	0.121187	N	0.134	0.12439	-0.621777	0.870557	N	无信号(-)	1.09733	0.649394	1.85425	N	0.129166	-0.773679	0.750381	N	1.09366	0.647221	1.84805	N	0.01	0.01	0.02	1.10(0.65,1.85)	1.10(0.65,1.85)	1.10(0.12)	0.13(-0.62)	0.13(-0.77)	1.10(0.65)
ANTINEOPLASTIC AND IMMUNOMODULATING AGENTS	L01FF	ATEZOLIZUMAB	Dermatitis psoriasiform	10058675	13	54392	1801	55301257	55357463	7.33888	4.25271	12.6647	Y	7.33736	4.25238	12.6604	Y	70.6498	Y	2.8663	2.3303	1.55608	3.10452	Y	信号中(++)	7.29195	4.22551	12.5837	Y	2.56409	1.62562	3.20721	Y	5.91382	3.42692	10.2054	Y	0.02	0.01	0.04	7.34(4.25,12.66)	7.34(4.25,12.66)	7.34(70.65)	2.87(1.56)	2.56(1.63)	7.29(4.23)
ANTINEOPLASTIC AND IMMUNOMODULATING AGENTS	L01FF	TORIPALIMAB	Rash	10037844	13	1124	402341	54953985	55357463	1.57973	0.91439	2.72918	N	1.5731	0.916264	2.70079	N	2.73401	N	0.653592	0.594578	-0.181317	1.37047	N	无信号(-)	1.57308	0.910543	2.7177	N	0.623291	-0.315176	1.26641	N	1.54038	0.891618	2.66121	N	1.14	0.61	1.95	1.58(0.91,2.73)	1.57(0.92,2.70)	1.57(2.73)	0.65(-0.18)	0.62(-0.32)	1.57(0.91)
ANTINEOPLASTIC AND IMMUNOMODULATING AGENTS	L01FX	IPILIMUMAB	Rash papular	10037876	13	44217	20656	55292577	55357463	0.787	0.456857	1.35572	N	0.787063	0.456967	1.35561	N	0.748734	N	-0.345204	-0.323203	-1.09474	0.448333	N	无信号(-)	0.787196	0.456971	1.35605	N	-0.333789	-1.27226	0.309328	N	0.79345	0.460602	1.36683	N	0.03	0.02	0.05	0.79(0.46,1.36)	0.79(0.46,1.36)	0.79(0.75)	-0.35(-1.09)	-0.33(-1.27)	0.79(0.46)
ANTINEOPLASTIC AND IMMUNOMODULATING AGENTS	L01FF	ATEZOLIZUMAB	Skin lesion	10040882	12	54393	24015	55279043	55357463	0.507827	0.288338	0.894396	N	0.507936	0.288436	0.894476	N	5.71988	N	-0.976584	-0.921027	-1.7216	-0.120452	N	无信号(-)	0.508182	0.28854	0.89502	N	-0.947919	-1.92655	-0.28041	N	0.51838	0.29433	0.912981	N	0.02	0.01	0.04	0.51(0.29,0.89)	0.51(0.29,0.89)	0.51(5.72)	-0.98(-1.72)	-0.95(-1.93)	0.51(0.29)
ANTINEOPLASTIC AND IMMUNOMODULATING AGENTS	L01FF	DURVALUMAB	Skin exfoliation	10040844	12	25035	72733	55259683	55357463	0.364175	0.206779	0.641379	N	0.36448	0.207008	0.641742	N	13.3127	N	-1.45567	-1.38345	-2.18399	-0.582909	N	无信号(-)	0.364585	0.207011	0.6421	N	-1.41853	-2.39717	-0.751022	N	0.374093	0.21241	0.658846	N	0.05	0.02	0.08	0.36(0.21,0.64)	0.36(0.21,0.64)	0.36(13.31)	-1.46(-2.18)	-1.42(-2.40)	0.36(0.21)
ANTINEOPLASTIC AND IMMUNOMODULATING AGENTS	L01FF	DURVALUMAB	Toxic epidermal necrolysis	10044223	12	25035	13257	55319159	55357463	2.00016	1.13545	3.52338	Y	1.99968	1.13549	3.52158	Y	5.99311	N	0.999115	0.892184	0.0913211	1.69305	Y	信号弱(+)	1.99877	1.13467	3.52094	N	0.942599	-0.0360365	1.61011	N	1.92199	1.09108	3.38568	Y	0.05	0.02	0.08	2.00(1.14,3.52)	2.00(1.14,3.52)	2.00(5.99)	1.00(0.09)	0.94(-0.04)	2.00(1.13)
ANTINEOPLASTIC AND IMMUNOMODULATING AGENTS	L01FF	PEMBROLIZUMAB	Cutaneous sarcoidosis	10011674	12	142179	352	55214920	55357463	13.2391	7.44682	23.5369	Y	13.2381	7.44659	23.5339	Y	131.289	Y	3.68197	2.74621	1.93178	3.56064	Y	信号中(++)	12.8346	7.2193	22.8177	Y	3.12284	2.1442	3.79035	Y	8.71099	4.8998	15.4866	Y	0.01	0	0.01	13.24(7.45,23.54)	13.24(7.45,23.53)	13.24(131.29)	3.68(1.93)	3.12(2.14)	12.83(7.22)
ANTINEOPLASTIC AND IMMUNOMODULATING AGENTS	L01FF	TISLELIZUMAB	Skin exfoliation	10040844	12	3786	72733	55280932	55357463	2.40904	1.36682	4.24599	Y	2.40459	1.36673	4.23056	Y	9.85687	Y	1.26565	1.11733	0.315623	1.91903	Y	信号弱(+)	2.40436	1.36416	4.23774	N	1.1868	0.208169	1.85431	Y	2.27648	1.2916	4.01235	Y	0.32	0.16	0.55	2.41(1.37,4.25)	2.40(1.37,4.23)	2.40(9.86)	1.27(0.32)	1.19(0.21)	2.40(1.36)
ANTINEOPLASTIC AND IMMUNOMODULATING AGENTS	L01FF	ATEZOLIZUMAB	Rash erythematous	10037855	11	54394	38688	55264370	55357463	0.288875	0.159955	0.521705	N	0.289019	0.160053	0.521902	N	19.2469	N	-1.78975	-1.70173	-2.53489	-0.868567	N	无信号(-)	0.289221	0.160146	0.522329	N	-1.74447	-2.76887	-1.04957	N	0.298444	0.165253	0.538986	N	0.02	0.01	0.04	0.29(0.16,0.52)	0.29(0.16,0.52)	0.29(19.25)	-1.79(-2.53)	-1.74(-2.77)	0.29(0.16)
ANTINEOPLASTIC AND IMMUNOMODULATING AGENTS	L01FF	ATEZOLIZUMAB	Dermatitis exfoliative generalised	10012456	11	54394	2746	55300312	55357463	4.07257	2.25257	7.36309	Y	4.07195	2.25249	7.36108	Y	25.3924	Y	2.02137	1.69331	0.85847	2.52815	Y	信号弱(+)	4.05969	2.24544	7.3398	Y	1.84118	0.816784	2.53609	Y	3.58304	1.9818	6.47803	Y	0.02	0.01	0.04	4.07(2.25,7.36)	4.07(2.25,7.36)	4.07(25.39)	2.02(0.86)	1.84(0.82)	4.06(2.25)
ANTINEOPLASTIC AND IMMUNOMODULATING AGENTS	L01FF	ATEZOLIZUMAB	Drug reaction with eosinophilia and systemic symptoms	10073508	11	54394	25111	55277947	55357463	0.445174	0.246488	0.804014	N	0.445286	0.24658	0.80412	N	7.60149	N	-1.16641	-1.09824	-1.93147	-0.265009	N	无信号(-)	0.445529	0.246685	0.804655	N	-1.1312	-2.1556	-0.436303	N	0.456535	0.252778	0.824532	N	0.02	0.01	0.04	0.45(0.25,0.80)	0.45(0.25,0.80)	0.45(7.60)	-1.17(-1.93)	-1.13(-2.16)	0.45(0.25)
ANTINEOPLASTIC AND IMMUNOMODULATING AGENTS	L01FF	NIVOLUMAB	Skin necrosis	10040893	11	171452	4682	55181318	55357463	0.756155	0.418456	1.36638	N	0.756171	0.41848	1.36636	N	0.862905	N	-0.402126	-0.372876	-1.20691	0.461158	N	无信号(-)	0.756742	0.418781	1.36744	N	-0.386787	-1.41119	0.308114	N	0.764831	0.423257	1.38206	N	0.01	0	0.01	0.76(0.42,1.37)	0.76(0.42,1.37)	0.76(0.86)	-0.40(-1.21)	-0.39(-1.41)	0.76(0.42)
ANTINEOPLASTIC AND IMMUNOMODULATING AGENTS	L01FF	PEMBROLIZUMAB	Dermatitis exfoliative	10012455	11	142180	4812	55210460	55357463	0.887667	0.491242	1.604	N	0.887675	0.491269	1.60394	N	0.156004	N	-0.17148	-0.158229	-0.99224	0.675782	N	无信号(-)	0.887932	0.491388	1.60448	N	-0.164433	-1.18883	0.530468	N	0.892279	0.493794	1.61234	N	0.01	0	0.01	0.89(0.49,1.60)	0.89(0.49,1.60)	0.89(0.16)	-0.17(-0.99)	-0.16(-1.19)	0.89(0.49)
ANTINEOPLASTIC AND IMMUNOMODULATING AGENTS	L01FF	TORIPALIMAB	Pruritus	10037087	11	1126	338013	55018313	55357463	1.59011	0.878055	2.87962	N	1.5844	0.879943	2.85284	N	2.38561	N	0.663923	0.594211	-0.243124	1.43155	N	无信号(-)	1.58439	0.874892	2.86924	N	0.627725	-0.396676	1.32263	N	1.54513	0.853214	2.79815	N	0.97	0.48	1.72	1.59(0.88,2.88)	1.58(0.88,2.85)	1.58(2.39)	0.66(-0.24)	0.63(-0.40)	1.58(0.87)
ANTINEOPLASTIC AND IMMUNOMODULATING AGENTS	L01FX	IPILIMUMAB	Dermatitis bullous	10012441	11	44219	6420	55306813	55357463	2.14303	1.18611	3.87196	Y	2.14274	1.18612	3.87088	Y	6.69308	Y	1.09814	0.966909	0.133079	1.80074	Y	信号弱(+)	2.14079	1.18487	3.86791	N	1.0283	0.00390121	1.7232	Y	2.03962	1.12888	3.68513	Y	0.02	0.01	0.04	2.14(1.19,3.87)	2.14(1.19,3.87)	2.14(6.69)	1.10(0.13)	1.03(0.00)	2.14(1.18)
ANTINEOPLASTIC AND IMMUNOMODULATING AGENTS	L01FX	IPILIMUMAB	Skin exfoliation	10040844	11	44219	72734	55240499	55357463	0.188931	0.104617	0.341198	N	0.189133	0.104744	0.341512	N	38.2851	N	-2.40159	-2.30072	-3.13384	-1.4676	N	无信号(-)	0.189256	0.104796	0.341784	N	-2.34982	-3.37422	-1.65492	N	0.196171	0.108625	0.354272	N	0.02	0.01	0.04	0.19(0.10,0.34)	0.19(0.10,0.34)	0.19(38.29)	-2.40(-3.13)	-2.35(-3.37)	0.19(0.10)
ANTINEOPLASTIC AND IMMUNOMODULATING AGENTS	L01FF	DURVALUMAB	Dermatitis psoriasiform	10058675	10	25037	1804	55330612	55357463	12.2503	6.57915	22.8099	Y	12.2458	6.57836	22.7959	Y	102.709	Y	3.60689	2.59451	1.72171	3.46731	Y	信号中(++)	12.1838	6.54344	22.6861	Y	2.99095	1.91376	3.71691	Y	7.94996	4.26961	14.8027	Y	0.04	0.02	0.07	12.25(6.58,22.81)	12.25(6.58,22.80)	12.25(102.71)	3.61(1.72)	2.99(1.91)	12.18(6.54)
ANTINEOPLASTIC AND IMMUNOMODULATING AGENTS	L01FF	PEMBROLIZUMAB	Cutaneous lupus erythematosus	10056509	10	142181	1795	55213477	55357463	2.16341	1.16199	4.02787	Y	2.16333	1.162	4.02755	Y	6.22134	Y	1.10895	0.964013	0.0913567	1.83667	Y	信号弱(+)	2.15688	1.15848	4.01572	N	1.03158	-0.0456012	1.75754	N	2.04427	1.098	3.80605	Y	0.01	0	0.01	2.16(1.16,4.03)	2.16(1.16,4.03)	2.16(6.22)	1.11(0.09)	1.03(-0.05)	2.16(1.16)
ANTINEOPLASTIC AND IMMUNOMODULATING AGENTS	L01FF	TISLELIZUMAB	Rash erythematous	10037855	10	3788	38689	55314976	55357463	3.77438	2.02898	7.02124	Y	3.76707	2.02836	6.99621	Y	20.3343	Y	1.91317	1.58922	0.717864	2.46058	Y	信号弱(+)	3.76636	2.02466	7.00632	Y	1.73464	0.657454	2.4606	Y	3.32796	1.789	6.1908	Y	0.26	0.13	0.48	3.77(2.03,7.02)	3.77(2.03,7.00)	3.77(20.33)	1.91(0.72)	1.73(0.66)	3.77(2.02)
ANTINEOPLASTIC AND IMMUNOMODULATING AGENTS	L01FF	ATEZOLIZUMAB	Dermatitis allergic	10012434	9	54396	10544	55292514	55357463	0.867634	0.451287	1.66809	N	0.867656	0.451347	1.66795	N	0.181559	N	-0.204618	-0.185562	-1.09852	0.727394	N	无信号(-)	0.867769	0.451357	1.66835	N	-0.194542	-1.33351	0.567045	N	0.87385	0.45452	1.68004	N	0.02	0.01	0.03	0.87(0.45,1.67)	0.87(0.45,1.67)	0.87(0.18)	-0.20(-1.10)	-0.19(-1.33)	0.87(0.45)
ANTINEOPLASTIC AND IMMUNOMODULATING AGENTS	L01FF	ATEZOLIZUMAB	Immune-mediated dermatitis	10083156	9	54396	517	55302541	55357463	17.6982	9.15606	34.2099	Y	17.6955	9.15561	34.2009	Y	139.344	Y	4.12183	2.71981	1.79867	3.64095	Y	信号中(++)	17.4098	9.00685	33.6524	Y	3.22368	2.08471	3.98527	Y	9.34166	4.83284	18.057	Y	0.02	0.01	0.03	17.70(9.16,34.21)	17.70(9.16,34.20)	17.70(139.34)	4.12(1.80)	3.22(2.08)	17.41(9.01)
ANTINEOPLASTIC AND IMMUNOMODULATING AGENTS	L01FF	DURVALUMAB	Rash erythematous	10037855	9	25038	38690	55293726	55357463	0.513712	0.267237	0.987514	N	0.513887	0.267391	0.987617	N	4.14049	N	-0.960159	-0.888373	-1.80111	0.0243672	N	无信号(-)	0.514	0.267387	0.988067	N	-0.922777	-2.06174	-0.16119	N	0.527493	0.274406	1.014	N	0.04	0.02	0.07	0.51(0.27,0.99)	0.51(0.27,0.99)	0.51(4.14)	-0.96(-1.80)	-0.92(-2.06)	0.51(0.27)
ANTINEOPLASTIC AND IMMUNOMODULATING AGENTS	L01FF	PEMBROLIZUMAB	Dermatitis contact	10012442	9	142182	10018	55205254	55357463	0.348817	0.181435	0.670614	N	0.348858	0.181464	0.670666	N	10.9304	N	-1.51687	-1.41997	-2.3329	-0.507047	N	无信号(-)	0.349442	0.181761	0.671817	N	-1.46661	-2.60558	-0.705023	N	0.361831	0.188205	0.695636	N	0.01	0	0.01	0.35(0.18,0.67)	0.35(0.18,0.67)	0.35(10.93)	-1.52(-2.33)	-1.47(-2.61)	0.35(0.18)
ANTINEOPLASTIC AND IMMUNOMODULATING AGENTS	L01FF	PEMBROLIZUMAB	Skin necrosis	10040893	9	142182	4684	55210588	55357463	0.746111	0.387956	1.43491	N	0.746127	0.387981	1.43488	N	0.776008	N	-0.421566	-0.384832	-1.29828	0.528612	N	无信号(-)	0.746614	0.388218	1.43587	N	-0.402196	-1.54116	0.35939	N	0.756705	0.393465	1.45528	N	0.01	0	0.01	0.75(0.39,1.43)	0.75(0.39,1.43)	0.75(0.78)	-0.42(-1.30)	-0.40(-1.54)	0.75(0.39)
ANTINEOPLASTIC AND IMMUNOMODULATING AGENTS	L01FF	DURVALUMAB	Dry skin	10013786	8	25039	113471	55218945	55357463	0.155481	0.077744	0.310946	N	0.15575	0.0778961	0.311417	N	36.6829	N	-2.68214	-2.54011	-3.50212	-1.57811	N	无信号(-)	0.15581	0.0779086	0.311605	N	-2.60866	-3.82126	-1.80564	N	0.163951	0.0819796	0.327887	N	0.03	0.01	0.06	0.16(0.08,0.31)	0.16(0.08,0.31)	0.16(36.68)	-2.68(-3.50)	-2.61(-3.82)	0.16(0.08)
ANTINEOPLASTIC AND IMMUNOMODULATING AGENTS	L01FF	NIVOLUMAB	Exfoliative rash	10064579	8	171455	2453	55183547	55357463	1.04967	0.524329	2.10136	N	1.04967	0.524345	2.10129	N	0.0187393	N	0.0697078	0.0612686	-0.902309	1.02485	N	无信号(-)	1.0495	0.524247	2.10103	N	0.0655128	-1.14708	0.86853	N	1.04646	0.522725	2.09493	N	0	0	0.01	1.05(0.52,2.10)	1.05(0.52,2.10)	1.05(0.02)	0.07(-0.90)	0.07(-1.15)	1.05(0.52)
ANTINEOPLASTIC AND IMMUNOMODULATING AGENTS	L01FF	PEMBROLIZUMAB	Dermatitis exfoliative generalised	10012456	8	142183	2749	55212523	55357463	1.13007	0.564558	2.26205	N	1.13006	0.564576	2.26195	N	0.119412	N	0.17592	0.154813	-0.808582	1.11821	N	无信号(-)	1.12968	0.564366	2.26128	N	0.164956	-1.04764	0.967973	N	1.12113	0.560093	2.24416	N	0.01	0	0.01	1.13(0.56,2.26)	1.13(0.56,2.26)	1.13(0.12)	0.18(-0.81)	0.16(-1.05)	1.13(0.56)
ANTINEOPLASTIC AND IMMUNOMODULATING AGENTS	L01FX	IPILIMUMAB	Dermatitis exfoliative generalised	10012456	8	44222	2749	55310484	55357463	3.63986	1.81831	7.28618	Y	3.63938	1.8183	7.28431	Y	15.2695	Y	1.86065	1.4902	0.526741	2.45367	Y	信号弱(+)	3.63172	1.81425	7.26989	N	1.653	0.440406	2.45602	Y	3.14487	1.57104	6.29533	Y	0.02	0.01	0.04	3.64(1.82,7.29)	3.64(1.82,7.28)	3.64(15.27)	1.86(0.53)	1.65(0.44)	3.63(1.81)
ANTINEOPLASTIC AND IMMUNOMODULATING AGENTS	L01FX	IPILIMUMAB	Drug reaction with eosinophilia and systemic symptoms	10073508	8	44222	25114	55288119	55357463	0.398261	0.199132	0.796514	N	0.39837	0.199212	0.796632	N	7.26979	N	-1.32713	-1.22743	-2.1895	-0.265363	N	无信号(-)	0.398561	0.199282	0.797115	N	-1.27516	-2.48776	-0.472144	N	0.413179	0.206591	0.82635	N	0.02	0.01	0.04	0.40(0.20,0.80)	0.40(0.20,0.80)	0.40(7.27)	-1.33(-2.19)	-1.28(-2.49)	0.40(0.20)
ANTINEOPLASTIC AND IMMUNOMODULATING AGENTS	L01FF	ATEZOLIZUMAB	Papule	10033733	7	54398	5963	55297095	55357463	1.19331	0.568608	2.50433	N	1.19328	0.568651	2.50404	N	0.218917	N	0.254663	0.220032	-0.800866	1.24093	N	无信号(-)	1.19306	0.568489	2.5038	N	0.236213	-1.06615	1.08823	N	1.1779	0.561265	2.47199	N	0.01	0.01	0.03	1.19(0.57,2.50)	1.19(0.57,2.50)	1.19(0.22)	0.25(-0.80)	0.24(-1.07)	1.19(0.57)
ANTINEOPLASTIC AND IMMUNOMODULATING AGENTS	L01FF	DURVALUMAB	Dermatitis bullous	10012441	7	25040	6424	55325992	55357463	2.40762	1.1472	5.05286	Y	2.40722	1.14725	5.05099	Y	5.75288	Y	1.26645	1.03271	0.0117718	2.05364	Y	信号弱(+)	2.40569	1.14628	5.04882	N	1.13722	-0.165145	1.98923	N	2.19956	1.04806	4.61622	Y	0.03	0.01	0.06	2.41(1.15,5.05)	2.41(1.15,5.05)	2.41(5.75)	1.27(0.01)	1.14(-0.17)	2.41(1.15)
ANTINEOPLASTIC AND IMMUNOMODULATING AGENTS	L01FF	PEMBROLIZUMAB	Epidermolysis	10053177	7	142184	401	55214871	55357463	6.7789	3.21089	14.3117	Y	6.77861	3.21087	14.3106	Y	33.8916	Y	2.73973	1.96398	0.933883	2.99408	Y	信号弱(+)	6.67947	3.16379	14.1018	Y	2.2765	0.974134	3.12851	Y	4.845	2.29488	10.2289	Y	0	0	0.01	6.78(3.21,14.31)	6.78(3.21,14.31)	6.78(33.89)	2.74(0.93)	2.28(0.97)	6.68(3.16)
ANTINEOPLASTIC AND IMMUNOMODULATING AGENTS	L01FF	TISLELIZUMAB	Dermatitis exfoliative	10012455	7	3791	4816	55348849	55357463	21.221	10.1043	44.5684	Y	21.1838	10.1003	44.4294	Y	134.433	Y	4.40289	2.58743	1.56537	3.60949	Y	信号中(++)	21.1545	10.0726	44.4286	Y	3.17414	1.87178	4.02616	Y	9.02636	4.29786	18.9572	Y	0.18	0.07	0.38	21.22(10.10,44.57)	21.18(10.10,44.43)	21.18(134.43)	4.40(1.57)	3.17(1.87)	21.15(10.07)
ANTINEOPLASTIC AND IMMUNOMODULATING AGENTS	L01FX	IPILIMUMAB	Skin lesion	10040882	7	44223	24020	55289213	55357463	0.364349	0.173666	0.764398	N	0.364449	0.173734	0.764519	N	7.75931	N	-1.45548	-1.33618	-2.35658	-0.315778	N	无信号(-)	0.364634	0.173802	0.764997	N	-1.39304	-2.6954	-0.541023	N	0.380763	0.18149	0.798834	N	0.02	0.01	0.03	0.36(0.17,0.76)	0.36(0.17,0.76)	0.36(7.76)	-1.46(-2.36)	-1.39(-2.70)	0.36(0.17)
ANTINEOPLASTIC AND IMMUNOMODULATING AGENTS	L01FF	ATEZOLIZUMAB	Rash papular	10037876	6	54399	20663	55282395	55357463	0.29509	0.132549	0.656949	N	0.295167	0.132596	0.657064	N	10.0993	N	-1.7594	-1.60642	-2.69725	-0.515594	N	无信号(-)	0.295372	0.132676	0.657577	N	-1.679	-3.09405	-0.767814	N	0.312299	0.140279	0.695262	N	0.01	0	0.02	0.30(0.13,0.66)	0.30(0.13,0.66)	0.30(10.10)	-1.76(-2.70)	-1.68(-3.09)	0.30(0.13)
ANTINEOPLASTIC AND IMMUNOMODULATING AGENTS	L01FF	AVELUMAB	Skin toxicity	10059516	6	4403	4561	55348493	55357463	16.5367	7.42122	36.8486	Y	16.5155	7.41981	36.7615	Y	87.3488	Y	4.04397	2.35961	1.26734	3.45189	Y	信号弱(+)	16.4952	7.40258	36.7561	Y	2.91177	1.49671	3.82295	Y	7.52538	3.37719	16.7688	Y	0.14	0.05	0.3	16.54(7.42,36.85)	16.52(7.42,36.76)	16.52(87.35)	4.04(1.27)	2.91(1.50)	16.50(7.40)
ANTINEOPLASTIC AND IMMUNOMODULATING AGENTS	L01FF	DURVALUMAB	Toxic skin eruption	10057970	6	25041	9116	55323300	55357463	1.45413	0.653039	3.23793	N	1.45402	0.653116	3.23707	N	0.850196	N	0.539752	0.448972	-0.642173	1.54012	N	无信号(-)	1.45372	0.652856	3.23702	N	0.490259	-0.924795	1.40144	N	1.4047	0.630839	3.12785	N	0.02	0.01	0.05	1.45(0.65,3.24)	1.45(0.65,3.24)	1.45(0.85)	0.54(-0.64)	0.49(-0.92)	1.45(0.65)
ANTINEOPLASTIC AND IMMUNOMODULATING AGENTS	L01FF	NIVOLUMAB	Cutaneous lupus erythematosus	10056509	6	171457	1799	55184201	55357463	1.07344	0.4816	2.39261	N	1.07344	0.481612	2.39254	N	0.030049	N	0.101916	0.0862235	-1.00648	1.17893	N	无信号(-)	1.0732	0.481489	2.39206	N	0.0938156	-1.32124	1.005	N	1.06719	0.478794	2.37867	N	0	0	0.01	1.07(0.48,2.39)	1.07(0.48,2.39)	1.07(0.03)	0.10(-1.01)	0.09(-1.32)	1.07(0.48)
ANTINEOPLASTIC AND IMMUNOMODULATING AGENTS	L01FF	TISLELIZUMAB	Papule	10033733	6	3792	5964	55347701	55357463	14.684	6.59003	32.7192	Y	14.6624	6.58866	32.6297	Y	76.3151	Y	3.8727	2.3119	1.21968	3.40411	Y	信号弱(+)	14.6487	6.57417	32.6404	Y	2.83715	1.42209	3.74833	Y	7.14605	3.20707	15.9229	Y	0.16	0.06	0.34	14.68(6.59,32.72)	14.66(6.59,32.63)	14.66(76.32)	3.87(1.22)	2.84(1.42)	14.65(6.57)
ANTINEOPLASTIC AND IMMUNOMODULATING AGENTS	L01FX	IPILIMUMAB	Papule	10033733	6	44224	5964	55307269	55357463	1.25817	0.564978	2.80185	N	1.25813	0.565024	2.80146	N	0.317479	N	0.330984	0.278566	-0.812734	1.36987	N	无信号(-)	1.25787	0.564846	2.80119	N	0.302647	-1.11241	1.21383	N	1.23341	0.553859	2.7467	N	0.01	0	0.03	1.26(0.56,2.80)	1.26(0.57,2.80)	1.26(0.32)	0.33(-0.81)	0.30(-1.11)	1.26(0.56)
ANTINEOPLASTIC AND IMMUNOMODULATING AGENTS	L01FX	IPILIMUMAB	Dermatitis psoriasiform	10058675	6	44224	1808	55311425	55357463	4.15059	1.8621	9.25161	Y	4.15016	1.86211	9.24965	Y	14.2997	Y	2.04954	1.51446	0.421695	2.60722	Y	信号弱(+)	4.13974	1.85723	9.22743	N	1.73743	0.322381	2.64862	Y	3.33442	1.49593	7.43238	Y	0.01	0	0.03	4.15(1.86,9.25)	4.15(1.86,9.25)	4.15(14.30)	2.05(0.42)	1.74(0.32)	4.14(1.86)
ANTINEOPLASTIC AND IMMUNOMODULATING AGENTS	L01FF	ATEZOLIZUMAB	Rash macular	10037867	5	54400	30524	55272534	55357463	0.166433	0.0692651	0.399911	N	0.166509	0.0693026	0.400063	N	20.869	N	-2.58514	-2.36948	-3.54761	-1.19134	N	无信号(-)	0.166646	0.0693538	0.400423	N	-2.47148	-4.03366	-1.48688	N	0.180306	0.0750387	0.433246	N	0.01	0	0.02	0.17(0.07,0.40)	0.17(0.07,0.40)	0.17(20.87)	-2.59(-3.55)	-2.47(-4.03)	0.17(0.07)
ANTINEOPLASTIC AND IMMUNOMODULATING AGENTS	L01FF	ATEZOLIZUMAB	Rash morbilliform	10037870	5	54400	2433	55300625	55357463	2.0891	0.86871	5.02393	N	2.089	0.868738	5.02328	N	2.83279	N	1.06127	0.820668	-0.358801	2.00014	N	无信号(-)	2.08677	0.867739	5.01832	N	0.925344	-0.636836	1.90994	N	1.89914	0.789718	4.5671	N	0.01	0	0.02	2.09(0.87,5.02)	2.09(0.87,5.02)	2.09(2.83)	1.06(-0.36)	0.93(-0.64)	2.09(0.87)
ANTINEOPLASTIC AND IMMUNOMODULATING AGENTS	L01FF	ATEZOLIZUMAB	Cutaneous lupus erythematosus	10056509	5	54400	1800	55301258	55357463	2.8238	1.17385	6.7929	Y	2.82363	1.17387	6.79195	Y	5.8728	Y	1.49497	1.1125	-0.0674793	2.29247	N	无信号(-)	2.81858	1.17168	6.78035	N	1.27424	-0.287945	2.25883	N	2.41871	1.00545	5.81842	Y	0.01	0	0.02	2.82(1.17,6.79)	2.82(1.17,6.79)	2.82(5.87)	1.49(-0.07)	1.27(-0.29)	2.82(1.17)
ANTINEOPLASTIC AND IMMUNOMODULATING AGENTS	L01FF	DURVALUMAB	Drug reaction with eosinophilia and systemic symptoms	10073508	5	25042	25117	55307299	55357463	0.439659	0.182963	1.0565	N	0.439771	0.183042	1.05658	N	3.56933	N	-1.18481	-1.04353	-2.22177	0.134707	N	无信号(-)	0.439882	0.183056	1.05703	N	-1.10941	-2.67159	-0.124814	N	0.463483	0.192877	1.11374	N	0.02	0.01	0.05	0.44(0.18,1.06)	0.44(0.18,1.06)	0.44(3.57)	-1.18(-2.22)	-1.11(-2.67)	0.44(0.18)
ANTINEOPLASTIC AND IMMUNOMODULATING AGENTS	L01FF	NIVOLUMAB	Epidermolysis	10053177	5	171458	403	55185597	55357463	3.99331	1.65309	9.64647	Y	3.99322	1.6531	9.64602	Y	11.0808	Y	1.98424	1.40428	0.217698	2.59087	Y	信号弱(+)	3.95654	1.63787	9.55765	N	1.6408	0.0786218	2.6254	Y	3.11839	1.29091	7.53297	Y	0	0	0.01	3.99(1.65,9.65)	3.99(1.65,9.65)	3.99(11.08)	1.98(0.22)	1.64(0.08)	3.96(1.64)
ANTINEOPLASTIC AND IMMUNOMODULATING AGENTS	L01FF	NIVOLUMAB	Dermatitis contact	10012442	5	171458	10022	55175978	55357463	0.160549	0.0668085	0.38582	N	0.160574	0.0668204	0.385869	N	21.9343	N	-2.63494	-2.41777	-3.5961	-1.23944	N	无信号(-)	0.160992	0.0669928	0.386884	N	-2.52048	-4.08266	-1.53588	N	0.174286	0.0725245	0.41883	N	0	0	0.01	0.16(0.07,0.39)	0.16(0.07,0.39)	0.16(21.93)	-2.63(-3.60)	-2.52(-4.08)	0.16(0.07)
ANTINEOPLASTIC AND IMMUNOMODULATING AGENTS	L01FF	NIVOLUMAB	Chronic cutaneous lupus erythematosus	10057929	5	171458	329	55185671	55357463	4.89151	2.02246	11.8306	Y	4.89139	2.02246	11.83	Y	15.2475	Y	2.27296	1.55807	0.369594	2.74655	Y	信号弱(+)	4.83314	1.99832	11.6894	N	1.84164	0.27946	2.82624	Y	3.58417	1.48192	8.66866	Y	0	0	0.01	4.89(2.02,11.83)	4.89(2.02,11.83)	4.89(15.25)	2.27(0.37)	1.84(0.28)	4.83(2.00)
ANTINEOPLASTIC AND IMMUNOMODULATING AGENTS	L01FF	NIVOLUMAB	Cutaneous sarcoidosis	10011674	5	171458	359	55185641	55357463	4.48274	1.85447	10.836	Y	4.48264	1.85448	10.8354	Y	13.3429	Y	2.14887	1.49374	0.306119	2.68136	Y	信号弱(+)	4.4348	1.83464	10.7201	N	1.75682	0.194642	2.74142	Y	3.37953	1.39808	8.1692	Y	0	0	0.01	4.48(1.85,10.84)	4.48(1.85,10.84)	4.48(13.34)	2.15(0.31)	1.76(0.19)	4.43(1.83)
ANTINEOPLASTIC AND IMMUNOMODULATING AGENTS	L01FF	NIVOLUMAB	Skin swelling	10053262	5	171458	6714	55179286	55357463	0.239666	0.0997204	0.57601	N	0.239688	0.0997321	0.576049	N	12.0513	N	-2.05737	-1.86225	-3.04075	-0.683751	N	无信号(-)	0.240254	0.099965	0.577423	N	-1.95411	-3.51629	-0.969514	N	0.258079	0.107382	0.620264	N	0	0	0.01	0.24(0.10,0.58)	0.24(0.10,0.58)	0.24(12.05)	-2.06(-3.04)	-1.95(-3.52)	0.24(0.10)
ANTINEOPLASTIC AND IMMUNOMODULATING AGENTS	L01FF	PEMBROLIZUMAB	Seborrhoeic dermatitis	10039793	5	142186	1422	55213850	55357463	1.36541	0.567427	3.28559	N	1.36539	0.56744	3.28545	N	0.487213	N	0.447962	0.362164	-0.818289	1.54262	N	无信号(-)	1.36411	0.56689	3.28247	N	0.400981	-1.1612	1.38558	N	1.32041	0.548727	3.1773	N	0	0	0.01	1.37(0.57,3.29)	1.37(0.57,3.29)	1.37(0.49)	0.45(-0.82)	0.40(-1.16)	1.36(0.57)
ANTINEOPLASTIC AND IMMUNOMODULATING AGENTS	L01FF	TISLELIZUMAB	Rash macular	10037867	5	3793	30524	55323141	55357463	2.3892	0.99379	5.74395	N	2.38737	0.994177	5.73293	N	4.03277	Y	1.25529	0.954942	-0.224058	2.13394	N	无信号(-)	2.38714	0.992935	5.739	N	1.08395	-0.478234	2.06855	N	2.11983	0.881743	5.09634	N	0.13	0.04	0.31	2.39(0.99,5.74)	2.39(0.99,5.73)	2.39(4.03)	1.26(-0.22)	1.08(-0.48)	2.39(0.99)
ANTINEOPLASTIC AND IMMUNOMODULATING AGENTS	L01FF	TISLELIZUMAB	Rash pruritic	10037884	5	3793	47086	55306579	55357463	1.54836	0.644058	3.72237	N	1.54764	0.644502	3.71634	N	0.969644	N	0.630015	0.503702	-0.675258	1.68266	N	无信号(-)	1.54758	0.643734	3.72049	N	0.559928	-1.00225	1.54453	N	1.4742	0.613208	3.54407	N	0.13	0.04	0.31	1.55(0.64,3.72)	1.55(0.64,3.72)	1.55(0.97)	0.63(-0.68)	0.56(-1.00)	1.55(0.64)
ANTINEOPLASTIC AND IMMUNOMODULATING AGENTS	L01FX	IPILIMUMAB	Cutaneous sarcoidosis	10011674	5	44225	359	55312874	55357463	17.4194	7.20601	42.1088	Y	17.4176	7.20595	42.1002	Y	76.3126	Y	4.10367	2.21576	1.02808	3.40344	Y	信号弱(+)	17.1921	7.11195	41.5592	Y	2.79799	1.23581	3.78259	Y	6.9547	2.877	16.8119	Y	0.01	0	0.03	17.42(7.21,42.11)	17.42(7.21,42.10)	17.42(76.31)	4.10(1.03)	2.80(1.24)	17.19(7.11)
ANTINEOPLASTIC AND IMMUNOMODULATING AGENTS	L01FF	ATEZOLIZUMAB	Subacute cutaneous lupus erythematosus	10057903	4	54401	1505	55301553	55357463	2.7018	1.01266	7.20847	Y	2.70168	1.01269	7.20762	Y	4.27603	Y	1.43145	1.00924	-0.283343	2.30182	N	无信号(-)	2.69717	1.01092	7.19611	N	1.18221	-0.582934	2.26121	N	2.26925	0.850535	6.0544	N	0.01	0	0.02	2.70(1.01,7.21)	2.70(1.01,7.21)	2.70(4.28)	1.43(-0.28)	1.18(-0.58)	2.70(1.01)
ANTINEOPLASTIC AND IMMUNOMODULATING AGENTS	L01FF	DURVALUMAB	Dermatitis exfoliative generalised	10012456	4	25043	2753	55329663	55357463	3.21015	1.20385	8.56007	Y	3.2098	1.20391	8.55779	Y	6.07685	Y	1.68104	1.15333	-0.138354	2.44501	N	无信号(-)	3.20659	1.20252	8.55058	N	1.36469	-0.400458	2.44368	N	2.57521	0.965742	6.86696	N	0.02	0	0.04	3.21(1.20,8.56)	3.21(1.20,8.56)	3.21(6.08)	1.68(-0.14)	1.36(-0.40)	3.21(1.20)
ANTINEOPLASTIC AND IMMUNOMODULATING AGENTS	L01FF	DURVALUMAB	Subacute cutaneous lupus erythematosus	10057903	4	25043	1505	55330911	55357463	5.87226	2.20088	15.668	Y	5.87148	2.20094	15.6634	Y	16.1248	Y	2.55055	1.57069	0.278038	2.86334	Y	信号弱(+)	5.85856	2.19575	15.6314	Y	1.92777	0.162618	3.00676	Y	3.80466	1.42596	10.1513	Y	0.02	0	0.04	5.87(2.20,15.67)	5.87(2.20,15.66)	5.87(16.12)	2.55(0.28)	1.93(0.16)	5.86(2.20)
ANTINEOPLASTIC AND IMMUNOMODULATING AGENTS	L01FF	NIVOLUMAB	Seborrhoeic dermatitis	10039793	4	171459	1423	55184577	55357463	0.904717	0.339079	2.41393	N	0.904719	0.339088	2.41388	N	0.040027	N	-0.144033	-0.117185	-1.40985	1.17548	N	无信号(-)	0.904986	0.33918	2.41464	N	-0.128721	-1.89387	0.950271	N	0.914642	0.342799	2.44041	N	0	0	0.01	0.90(0.34,2.41)	0.90(0.34,2.41)	0.90(0.04)	-0.14(-1.41)	-0.13(-1.89)	0.90(0.34)
ANTINEOPLASTIC AND IMMUNOMODULATING AGENTS	L01FF	NIVOLUMAB	Injection site rash	10022094	4	171459	25898	55160102	55357463	0.0496888	0.0186471	0.132405	N	0.049711	0.0186559	0.132461	N	72.6868	N	-4.32604	-4.02205	-5.31257	-2.73152	N	无信号(-)	0.0498577	0.0187105	0.132855	N	-4.16508	-5.93023	-3.08608	N	0.0557425	0.020919	0.148537	N	0	0	0.01	0.05(0.02,0.13)	0.05(0.02,0.13)	0.05(72.69)	-4.33(-5.31)	-4.17(-5.93)	0.05(0.02)
ANTINEOPLASTIC AND IMMUNOMODULATING AGENTS	L01FF	PEMBROLIZUMAB	Chronic cutaneous lupus erythematosus	10057929	4	142187	330	55214942	55357463	4.70698	1.75613	12.6162	Y	4.70688	1.75614	12.6156	Y	11.5376	Y	2.2211	1.42625	0.126247	2.72625	Y	信号弱(+)	4.66249	1.73953	12.4969	N	1.72854	-0.0366123	2.80753	N	3.31391	1.23639	8.88234	Y	0	0	0.01	4.71(1.76,12.62)	4.71(1.76,12.62)	4.71(11.54)	2.22(0.13)	1.73(-0.04)	4.66(1.74)
ANTINEOPLASTIC AND IMMUNOMODULATING AGENTS	L01FF	TORIPALIMAB	Rash erythematous	10037855	4	1133	38695	55317631	55357463	5.04706	1.89085	13.4716	Y	5.03283	1.89204	13.3873	Y	12.9338	Y	2.33125	1.47749	0.184188	2.77079	Y	信号弱(+)	5.03241	1.88536	13.4325	N	1.79714	0.0319943	2.87613	Y	3.47531	1.302	9.2763	Y	0.35	0.1	0.9	5.05(1.89,13.47)	5.03(1.89,13.39)	5.03(12.93)	2.33(0.18)	1.80(0.03)	5.03(1.89)
ANTINEOPLASTIC AND IMMUNOMODULATING AGENTS	L01FF	TISLELIZUMAB	Dermatitis bullous	10012441	4	3794	6427	55347238	55357463	9.07926	3.40475	24.2112	Y	9.07075	3.40507	24.1635	Y	28.7094	Y	3.18042	1.79445	0.502715	3.08619	Y	信号弱(+)	9.06573	3.39968	24.1751	Y	2.25732	0.49217	3.33631	Y	4.78102	1.7929	12.7493	Y	0.11	0.03	0.27	9.08(3.40,24.21)	9.07(3.41,24.16)	9.07(28.71)	3.18(0.50)	2.26(0.49)	9.07(3.40)
ANTINEOPLASTIC AND IMMUNOMODULATING AGENTS	L01FF	TISLELIZUMAB	Dermatitis	10012431	4	3794	17522	55336143	55357463	3.32957	1.24884	8.87706	Y	3.32711	1.24921	8.86137	Y	6.51128	Y	1.73404	1.18258	-0.108842	2.47399	N	无信号(-)	3.32658	1.24772	8.86911	N	1.40233	-0.362823	2.48132	N	2.64327	0.991427	7.04731	N	0.11	0.03	0.27	3.33(1.25,8.88)	3.33(1.25,8.86)	3.33(6.51)	1.73(-0.11)	1.40(-0.36)	3.33(1.25)
ANTINEOPLASTIC AND IMMUNOMODULATING AGENTS	L01FX	IPILIMUMAB	Dermatitis exfoliative	10012455	4	44226	4819	55308414	55357463	1.03805	0.389415	2.76708	N	1.03804	0.389448	2.76682	N	0.00557266	N	0.0538218	0.0426323	-1.24849	1.33376	N	无信号(-)	1.03801	0.389401	2.76698	N	0.0477415	-1.71741	1.12673	N	1.03365	0.387764	2.75535	N	0.01	0	0.02	1.04(0.39,2.77)	1.04(0.39,2.77)	1.04(0.01)	0.05(-1.25)	0.05(-1.72)	1.04(0.39)
ANTINEOPLASTIC AND IMMUNOMODULATING AGENTS	L01FX	IPILIMUMAB	Rash morbilliform	10037870	4	44226	2434	55310799	55357463	2.05528	0.770716	5.48086	N	2.05519	0.770748	5.48012	N	2.16359	N	1.03805	0.761811	-0.529969	2.05359	N	无信号(-)	2.05346	0.770031	5.47599	N	0.87836	-0.886788	1.95735	N	1.83828	0.689343	4.90219	N	0.01	0	0.02	2.06(0.77,5.48)	2.06(0.77,5.48)	2.06(2.16)	1.04(-0.53)	0.88(-0.89)	2.05(0.77)
ANTINEOPLASTIC AND IMMUNOMODULATING AGENTS	L01FF	ATEZOLIZUMAB	Rash follicular	10037857	3	54402	137	55302921	55357463	22.2604	7.09118	69.8795	Y	22.2593	7.09124	69.8715	Y	59.6075	Y	4.4465	1.81277	0.349701	3.27584	Y	信号弱(+)	21.8037	6.94568	68.4457	Y	2.45665	0.387286	3.66314	Y	5.48941	1.74868	17.2322	Y	0.01	0	0.02	22.26(7.09,69.88)	22.26(7.09,69.87)	22.26(59.61)	4.45(0.35)	2.46(0.39)	21.80(6.95)
ANTINEOPLASTIC AND IMMUNOMODULATING AGENTS	L01FF	ATEZOLIZUMAB	Seborrhoeic dermatitis	10039793	3	54402	1424	55301634	55357463	2.14158	0.689847	6.64838	N	2.14152	0.68987	6.64777	N	1.82164	N	1.09702	0.73489	-0.709877	2.17966	N	无信号(-)	2.13912	0.689054	6.64073	N	0.879498	-1.18987	2.08599	N	1.83974	0.592617	5.71132	N	0.01	0	0.02	2.14(0.69,6.65)	2.14(0.69,6.65)	2.14(1.82)	1.10(-0.71)	0.88(-1.19)	2.14(0.69)
ANTINEOPLASTIC AND IMMUNOMODULATING AGENTS	L01FF	AVELUMAB	Rash erythematous	10037855	3	4406	38696	55314358	55357463	0.973304	0.31377	3.01915	N	0.973322	0.314018	3.01689	N	0.00219499	N	-0.0390074	-0.0296291	-1.47305	1.41379	N	无信号(-)	0.973324	0.313777	3.01922	N	-0.0334991	-2.10286	1.17299	N	0.977048	0.314977	3.03077	N	0.07	0.01	0.2	0.97(0.31,3.02)	0.97(0.31,3.02)	0.97(0.00)	-0.04(-1.47)	-0.03(-2.10)	0.97(0.31)
ANTINEOPLASTIC AND IMMUNOMODULATING AGENTS	L01FF	AVELUMAB	Dermatitis	10012431	3	4406	17523	55335531	55357463	2.15017	0.693127	6.6701	N	2.14939	0.693408	6.66254	N	1.84417	N	1.10379	0.739208	-0.704305	2.18272	N	无信号(-)	2.14919	0.692811	6.66706	N	0.884491	-1.18488	2.09098	N	1.84611	0.595112	5.72688	N	0.07	0.01	0.2	2.15(0.69,6.67)	2.15(0.69,6.66)	2.15(1.84)	1.10(-0.70)	0.88(-1.18)	2.15(0.69)
ANTINEOPLASTIC AND IMMUNOMODULATING AGENTS	L01FF	AVELUMAB	Urticaria	10046735	3	4406	145352	55207702	55357463	0.258616	0.0833744	0.802192	N	0.25912	0.0836014	0.803138	N	6.37159	N	-1.94822	-1.65302	-3.09639	-0.209651	N	无信号(-)	0.259136	0.0835419	0.803804	N	-1.78683	-3.85619	-0.580335	N	0.289808	0.0934304	0.898947	N	0.07	0.01	0.2	0.26(0.08,0.80)	0.26(0.08,0.80)	0.26(6.37)	-1.95(-3.10)	-1.79(-3.86)	0.26(0.08)
ANTINEOPLASTIC AND IMMUNOMODULATING AGENTS	L01FF	AVELUMAB	Rash pruritic	10037884	3	4406	47088	55305966	55357463	0.799721	0.257813	2.48069	N	0.799857	0.258056	2.4792	N	0.150359	N	-0.322163	-0.248395	-1.69181	1.19502	N	无信号(-)	0.79987	0.257861	2.48115	N	-0.280315	-2.34968	0.926179	N	0.823411	0.26545	2.55417	N	0.07	0.01	0.2	0.80(0.26,2.48)	0.80(0.26,2.48)	0.80(0.15)	-0.32(-1.69)	-0.28(-2.35)	0.80(0.26)
ANTINEOPLASTIC AND IMMUNOMODULATING AGENTS	L01FF	NIVOLUMAB	Xeroderma	10048218	3	171460	226	55185774	55357463	4.27245	1.36764	13.347	Y	4.27239	1.36765	13.3465	Y	7.42089	Y	2.0805	1.22398	-0.231223	2.67918	N	无信号(-)	4.22952	1.3539	13.2129	N	1.53318	-0.536182	2.73968	N	2.89424	0.926463	9.04149	N	0	0	0.01	4.27(1.37,13.35)	4.27(1.37,13.35)	4.27(7.42)	2.08(-0.23)	1.53(-0.54)	4.23(1.35)
ANTINEOPLASTIC AND IMMUNOMODULATING AGENTS	L01FF	PEMBROLIZUMAB	Epidermal necrosis	10059284	3	142188	863	55214409	55357463	1.34989	0.434501	4.19381	N	1.34989	0.434509	4.19369	N	0.271132	N	0.431543	0.309811	-1.13623	1.75585	N	无信号(-)	1.34868	0.434109	4.19002	N	0.361414	-1.70795	1.56791	N	1.28468	0.413511	3.99122	N	0	0	0.01	1.35(0.43,4.19)	1.35(0.43,4.19)	1.35(0.27)	0.43(-1.14)	0.36(-1.71)	1.35(0.43)
ANTINEOPLASTIC AND IMMUNOMODULATING AGENTS	L01FF	PEMBROLIZUMAB	Acquired epidermolysis bullosa	10056508	3	142188	102	55215170	55357463	11.4213	3.62315	36.0037	Y	11.4211	3.62316	36.0021	Y	27.711	Y	3.47552	1.65259	0.182908	3.12227	Y	信号弱(+)	11.1234	3.52863	35.0644	Y	2.18498	0.115616	3.39148	Y	4.54721	1.4425	14.3343	Y	0	0	0.01	11.42(3.62,36.00)	11.42(3.62,36.00)	11.42(27.71)	3.48(0.18)	2.18(0.12)	11.12(3.53)
ANTINEOPLASTIC AND IMMUNOMODULATING AGENTS	L01FF	PEMBROLIZUMAB	Xeroderma	10048218	3	142188	226	55215046	55357463	5.15475	1.65006	16.1033	Y	5.15466	1.65007	16.1026	Y	9.91441	Y	2.35056	1.33026	-0.124942	2.78547	N	无信号(-)	5.10023	1.63261	15.933	N	1.6854	-0.383966	2.89189	N	3.21629	1.02955	10.0476	Y	0	0	0.01	5.15(1.65,16.10)	5.15(1.65,16.10)	5.15(9.91)	2.35(-0.12)	1.69(-0.38)	5.10(1.63)
ANTINEOPLASTIC AND IMMUNOMODULATING AGENTS	L01FF	PEMBROLIZUMAB	Skin swelling	10053262	3	142188	6716	55208556	55357463	0.173442	0.0559228	0.537922	N	0.173459	0.0559297	0.537963	N	11.8117	N	-2.52426	-2.1907	-3.63385	-0.747557	N	无信号(-)	0.173828	0.0560474	0.539121	N	-2.34307	-4.41244	-1.13658	N	0.19709	0.0635475	0.611265	N	0	0	0.01	0.17(0.06,0.54)	0.17(0.06,0.54)	0.17(11.81)	-2.52(-3.63)	-2.34(-4.41)	0.17(0.06)
ANTINEOPLASTIC AND IMMUNOMODULATING AGENTS	L01FF	PEMBROLIZUMAB	Neutrophilic dermatosis	10058105	3	142188	334	55214938	55357463	3.48794	1.11921	10.8699	Y	3.48788	1.11922	10.8695	Y	5.27641	Y	1.79316	1.09836	-0.352869	2.54958	N	无信号(-)	3.46574	1.11208	10.8007	N	1.3578	-0.711564	2.5643	N	2.56294	0.822397	7.98724	N	0	0	0.01	3.49(1.12,10.87)	3.49(1.12,10.87)	3.49(5.28)	1.79(-0.35)	1.36(-0.71)	3.47(1.11)
ANTINEOPLASTIC AND IMMUNOMODULATING AGENTS	L01FF	PEMBROLIZUMAB	Severe cutaneous adverse reaction	10085778	3	142188	125	55215147	55357463	9.3198	2.96544	29.2904	Y	9.31962	2.96545	29.2891	Y	21.7586	Y	3.18977	1.58711	0.122197	3.05202	Y	信号弱(+)	9.12463	2.90334	28.677	Y	2.07829	0.00892754	3.28479	Y	4.22307	1.34373	13.2723	Y	0	0	0.01	9.32(2.97,29.29)	9.32(2.97,29.29)	9.32(21.76)	3.19(0.12)	2.08(0.01)	9.12(2.90)
ANTINEOPLASTIC AND IMMUNOMODULATING AGENTS	L01FF	TORIPALIMAB	Papule	10033733	3	1134	5967	55350359	55357463	24.5399	7.9004	76.2248	Y	24.4778	7.90399	75.8049	Y	67.5292	Y	4.61271	1.83297	0.387256	3.27868	Y	信号弱(+)	24.466	7.87661	75.9952	Y	2.49093	0.421567	3.69743	Y	5.62141	1.80976	17.461	Y	0.26	0.05	0.77	24.54(7.90,76.22)	24.48(7.90,75.80)	24.48(67.53)	4.61(0.39)	2.49(0.42)	24.47(7.88)
ANTINEOPLASTIC AND IMMUNOMODULATING AGENTS	L01FF	TISLELIZUMAB	Immune-mediated dermatitis	10083156	3	3795	523	55353142	55357463	83.6662	26.8843	260.376	Y	83.6009	26.8873	259.941	Y	243.444	Y	6.37729	1.94874	0.499828	3.39766	Y	信号弱(+)	83.1298	26.7119	258.707	Y	2.70681	0.637447	3.91331	Y	6.52878	2.09788	20.3181	Y	0.08	0.02	0.23	83.67(26.88,260.38)	83.60(26.89,259.94)	83.60(243.44)	6.38(0.50)	2.71(0.64)	83.13(26.71)
ANTINEOPLASTIC AND IMMUNOMODULATING AGENTS	L01FF	TISLELIZUMAB	Dry skin	10013786	3	3795	113476	55240189	55357463	0.384823	0.124054	1.19375	N	0.385309	0.124321	1.19418	N	2.94786	N	-1.37585	-1.1355	-2.57897	0.307985	N	无信号(-)	0.385325	0.124215	1.1953	N	-1.24326	-3.31262	-0.0367645	N	0.422418	0.136173	1.31037	N	0.08	0.02	0.23	0.38(0.12,1.19)	0.39(0.12,1.19)	0.39(2.95)	-1.38(-2.58)	-1.24(-3.31)	0.39(0.12)
ANTINEOPLASTIC AND IMMUNOMODULATING AGENTS	L01FF	TISLELIZUMAB	Toxic epidermal necrolysis	10044223	3	3795	13266	55340399	55357463	3.2977	1.06295	10.2309	Y	3.29589	1.06331	10.2161	Y	4.79796	Y	1.72044	1.06592	-0.377755	2.50959	N	无信号(-)	3.29537	1.06219	10.2236	N	1.31128	-0.758082	2.51778	N	2.48162	0.799899	7.69903	N	0.08	0.02	0.23	3.30(1.06,10.23)	3.30(1.06,10.22)	3.30(4.80)	1.72(-0.38)	1.31(-0.76)	3.30(1.06)
ANTINEOPLASTIC AND IMMUNOMODULATING AGENTS	L01FF	TISLELIZUMAB	Urticaria	10046735	3	3795	145352	55208313	55357463	0.300257	0.0967928	0.931414	N	0.30081	0.0970578	0.932294	N	4.88825	N	-1.73301	-1.45619	-2.89966	-0.0127147	N	无信号(-)	0.300824	0.0969757	0.933173	N	-1.58119	-3.65056	-0.3747	N	0.334205	0.107737	1.03672	N	0.08	0.02	0.23	0.30(0.10,0.93)	0.30(0.10,0.93)	0.30(4.89)	-1.73(-2.90)	-1.58(-3.65)	0.30(0.10)
ANTINEOPLASTIC AND IMMUNOMODULATING AGENTS	L01FX	IPILIMUMAB	Dermatitis allergic	10012434	3	44227	10550	55302683	55357463	0.355572	0.114654	1.10272	N	0.355616	0.114677	1.10277	N	3.50259	N	-1.49087	-1.23767	-2.68071	0.20536	N	无信号(-)	0.355799	0.114728	1.10342	N	-1.35158	-3.42095	-0.145091	N	0.391861	0.126356	1.21526	N	0.01	0	0.02	0.36(0.11,1.10)	0.36(0.11,1.10)	0.36(3.50)	-1.49(-2.68)	-1.35(-3.42)	0.36(0.11)
ANTINEOPLASTIC AND IMMUNOMODULATING AGENTS	L01FX	IPILIMUMAB	Skin necrosis	10040893	3	44227	4690	55308543	55357463	0.799932	0.257887	2.48129	N	0.799946	0.257911	2.48114	N	0.150008	N	-0.321795	-0.248091	-1.69147	1.19528	N	无信号(-)	0.800074	0.257932	2.48173	N	-0.279991	-2.34936	0.926503	N	0.823596	0.265516	2.55469	N	0.01	0	0.02	0.80(0.26,2.48)	0.80(0.26,2.48)	0.80(0.15)	-0.32(-1.69)	-0.28(-2.35)	0.80(0.26)
ANTINEOPLASTIC AND IMMUNOMODULATING AGENTS	L01FF	ATEZOLIZUMAB	Exfoliative rash	10064579	2	54403	2459	55300599	55357463	0.826758	0.206643	3.30777	N	0.826764	0.206655	3.30763	N	0.0725418	N	-0.274206	-0.1889	-1.85584	1.47804	N	无信号(-)	0.826905	0.20668	3.30836	N	-0.223376	-2.81644	1.16803	N	0.856558	0.214092	3.427	N	0	0	0.01	0.83(0.21,3.31)	0.83(0.21,3.31)	0.83(0.07)	-0.27(-1.86)	-0.22(-2.82)	0.83(0.21)
ANTINEOPLASTIC AND IMMUNOMODULATING AGENTS	L01FF	ATEZOLIZUMAB	Epidermolysis	10053177	2	54403	406	55302652	55357463	5.00757	1.24806	20.0919	N	5.00742	1.24808	20.0903	N	6.38286	N	2.3184	1.09751	-0.574518	2.76953	N	无信号(-)	4.98778	1.24312	20.0125	N	1.47236	-1.12071	2.86376	N	2.77476	0.691563	11.1331	N	0	0	0.01	5.01(1.25,20.09)	5.01(1.25,20.09)	5.01(6.38)	2.32(-0.57)	1.47(-1.12)	4.99(1.24)
ANTINEOPLASTIC AND IMMUNOMODULATING AGENTS	L01FF	ATEZOLIZUMAB	Acquired epidermolysis bullosa	10056508	2	54403	103	55302955	55357463	19.7387	4.87069	79.9919	N	19.738	4.87076	79.9851	N	34.8997	N	4.27658	1.44199	-0.247346	3.13132	N	无信号(-)	19.3811	4.78245	78.5427	Y	2.05124	-0.541832	3.44264	N	4.14461	1.02272	16.7962	N	0	0	0.01	19.74(4.87,79.99)	19.74(4.87,79.99)	19.74(34.90)	4.28(-0.25)	2.05(-0.54)	19.38(4.78)
ANTINEOPLASTIC AND IMMUNOMODULATING AGENTS	L01FF	ATEZOLIZUMAB	Dermatitis contact	10012442	2	54403	10025	55293033	55357463	0.202765	0.0507015	0.810897	N	0.202794	0.0507114	0.810973	N	6.26768	N	-2.30078	-1.85541	-3.52159	-0.189235	N	无信号(-)	0.202953	0.0507486	0.81165	N	-2.05025	-4.64332	-0.658853	N	0.241441	0.0603725	0.965571	N	0	0	0.01	0.20(0.05,0.81)	0.20(0.05,0.81)	0.20(6.27)	-2.30(-3.52)	-2.05(-4.64)	0.20(0.05)
ANTINEOPLASTIC AND IMMUNOMODULATING AGENTS	L01FF	ATEZOLIZUMAB	Skin necrosis	10040893	2	54403	4691	55298367	55357463	0.433365	0.108346	1.73338	N	0.433386	0.108357	1.73338	N	1.48109	N	-1.20547	-0.903892	-2.57035	0.762567	N	无信号(-)	0.433627	0.108412	1.73443	N	-1.03203	-3.6251	0.359371	N	0.489021	0.122261	1.956	N	0	0	0.01	0.43(0.11,1.73)	0.43(0.11,1.73)	0.43(1.48)	-1.21(-2.57)	-1.03(-3.63)	0.43(0.11)
ANTINEOPLASTIC AND IMMUNOMODULATING AGENTS	L01FF	ATEZOLIZUMAB	Dermatitis atopic	10012438	2	54403	25837	55277221	55357463	0.0786523	0.0196687	0.314519	N	0.0786861	0.0196782	0.314639	N	21.5832	N	-3.66644	-3.13728	-4.8033	-1.47125	N	无信号(-)	0.0787575	0.019695	0.31494	N	-3.37264	-5.96571	-1.98124	N	0.0965459	0.0241434	0.386073	N	0	0	0.01	0.08(0.02,0.31)	0.08(0.02,0.31)	0.08(21.58)	-3.67(-4.80)	-3.37(-5.97)	0.08(0.02)
ANTINEOPLASTIC AND IMMUNOMODULATING AGENTS	L01FF	AVELUMAB	Rash macular	10037867	2	4407	30527	55322527	55357463	0.822441	0.205611	3.28975	N	0.822522	0.205761	3.288	N	0.0766274	N	-0.281854	-0.194147	-1.86068	1.47238	N	无信号(-)	0.822533	0.205634	3.29012	N	-0.229717	-2.82278	1.16169	N	0.852802	0.213202	3.41119	N	0.05	0.01	0.16	0.82(0.21,3.29)	0.82(0.21,3.29)	0.82(0.08)	-0.28(-1.86)	-0.23(-2.82)	0.82(0.21)
ANTINEOPLASTIC AND IMMUNOMODULATING AGENTS	L01FF	AVELUMAB	Dry skin	10013786	2	4407	113477	55239577	55357463	0.220917	0.0552314	0.883635	N	0.221271	0.0553546	0.884492	N	5.49241	N	-2.17603	-1.74276	-3.40923	-0.0762954	N	无信号(-)	0.221284	0.0553232	0.885103	N	-1.93178	-4.52485	-0.540379	N	0.262105	0.0655289	1.04838	N	0.05	0.01	0.16	0.22(0.06,0.88)	0.22(0.06,0.88)	0.22(5.49)	-2.18(-3.41)	-1.93(-4.52)	0.22(0.06)
ANTINEOPLASTIC AND IMMUNOMODULATING AGENTS	L01FF	AVELUMAB	Rash papular	10037876	2	4407	20667	55332387	55357463	1.21504	0.303754	4.86022	N	1.21494	0.303921	4.85678	N	0.0760715	N	0.280858	0.180792	-1.48578	1.84736	N	无信号(-)	1.21492	0.303724	4.85975	N	0.220142	-2.37293	1.61154	N	1.16485	0.291207	4.65947	N	0.05	0.01	0.16	1.22(0.30,4.86)	1.21(0.30,4.86)	1.21(0.08)	0.28(-1.49)	0.22(-2.37)	1.21(0.30)
ANTINEOPLASTIC AND IMMUNOMODULATING AGENTS	L01FF	DURVALUMAB	Vitiligo	10047642	2	25045	1908	55330508	55357463	2.31577	0.578701	9.26693	N	2.31566	0.578739	9.26549	N	1.4935	N	1.21057	0.686031	-0.981256	2.35332	N	无信号(-)	2.31429	0.578331	9.261	N	0.873876	-1.71919	2.26528	N	1.83258	0.457954	7.33337	N	0.01	0	0.03	2.32(0.58,9.27)	2.32(0.58,9.27)	2.32(1.49)	1.21(-0.98)	0.87(-1.72)	2.31(0.58)
ANTINEOPLASTIC AND IMMUNOMODULATING AGENTS	L01FF	DURVALUMAB	Rash macular	10037867	2	25045	30527	55301889	55357463	0.144665	0.0361759	0.578509	N	0.144734	0.036197	0.578718	N	10.1129	N	-2.78797	-2.30394	-3.97	-0.637878	N	无信号(-)	0.14479	0.036207	0.579006	N	-2.51734	-5.11041	-1.12594	N	0.174665	0.0436777	0.698475	N	0.01	0	0.03	0.14(0.04,0.58)	0.14(0.04,0.58)	0.14(10.11)	-2.79(-3.97)	-2.52(-5.11)	0.14(0.04)
ANTINEOPLASTIC AND IMMUNOMODULATING AGENTS	L01FF	DURVALUMAB	Exfoliative rash	10064579	2	25045	2459	55329957	55357463	1.79685	0.449097	7.18921	N	1.79678	0.449131	7.18816	N	0.706122	N	0.844895	0.504988	-1.16201	2.17198	N	无信号(-)	1.79613	0.44892	7.18636	N	0.631732	-1.96134	2.02313	N	1.54942	0.387258	6.19927	N	0.01	0	0.03	1.80(0.45,7.19)	1.80(0.45,7.19)	1.80(0.71)	0.84(-1.16)	0.63(-1.96)	1.80(0.45)
ANTINEOPLASTIC AND IMMUNOMODULATING AGENTS	L01FF	DURVALUMAB	Dermatitis allergic	10012434	2	25045	10551	55321865	55357463	0.418709	0.104696	1.67454	N	0.418755	0.104719	1.67454	N	1.61357	N	-1.25544	-0.94497	-2.61119	0.721247	N	无信号(-)	0.418865	0.104735	1.67516	N	-1.07719	-3.67026	0.314213	N	0.473951	0.118509	1.89547	N	0.01	0	0.03	0.42(0.10,1.67)	0.42(0.10,1.67)	0.42(1.61)	-1.26(-2.61)	-1.08(-3.67)	0.42(0.10)
ANTINEOPLASTIC AND IMMUNOMODULATING AGENTS	L01FF	DURVALUMAB	Skin lesion	10040882	2	25045	24025	55308391	55357463	0.183839	0.0459712	0.735169	N	0.183904	0.0459926	0.735348	N	7.24561	N	-2.44244	-1.98454	-3.65063	-0.31846	N	无信号(-)	0.183972	0.0460045	0.735701	N	-2.18539	-4.77846	-0.793987	N	0.219853	0.0549771	0.87919	N	0.01	0	0.03	0.18(0.05,0.74)	0.18(0.05,0.74)	0.18(7.25)	-2.44(-3.65)	-2.19(-4.78)	0.18(0.05)
ANTINEOPLASTIC AND IMMUNOMODULATING AGENTS	L01FF	DURVALUMAB	Cutaneous lupus erythematosus	10056509	2	25045	1803	55330613	55357463	2.45064	0.612378	9.80704	N	2.45052	0.612417	9.80549	N	1.71535	N	1.29214	0.723266	-0.944097	2.39063	N	无信号(-)	2.44891	0.611947	9.80014	N	0.925013	-1.66805	2.31642	N	1.8987	0.474458	7.59829	N	0.01	0	0.03	2.45(0.61,9.81)	2.45(0.61,9.81)	2.45(1.72)	1.29(-0.94)	0.93(-1.67)	2.45(0.61)
ANTINEOPLASTIC AND IMMUNOMODULATING AGENTS	L01FF	DURVALUMAB	Cutaneous sarcoidosis	10011674	2	25045	362	55332054	55357463	12.2061	3.04082	48.9963	N	12.2052	3.04094	48.9873	N	20.4614	N	3.60213	1.36444	-0.308371	3.03725	N	无信号(-)	12.1436	3.02526	48.7455	Y	1.91116	-0.681904	3.30257	N	3.76112	0.936983	15.0974	N	0.01	0	0.03	12.21(3.04,49.00)	12.21(3.04,48.99)	12.21(20.46)	3.60(-0.31)	1.91(-0.68)	12.14(3.03)
ANTINEOPLASTIC AND IMMUNOMODULATING AGENTS	L01FF	DURVALUMAB	Papule	10033733	2	25045	5968	55326448	55357463	0.740309	0.185092	2.96101	N	0.74033	0.185117	2.96076	N	0.182117	N	-0.433591	-0.303242	-1.96964	1.36316	N	无信号(-)	0.740417	0.185118	2.96144	N	-0.356677	-2.94974	1.03473	N	0.780961	0.195256	3.1236	N	0.01	0	0.03	0.74(0.19,2.96)	0.74(0.19,2.96)	0.74(0.18)	-0.43(-1.97)	-0.36(-2.95)	0.74(0.19)
ANTINEOPLASTIC AND IMMUNOMODULATING AGENTS	L01FF	DURVALUMAB	Rash papular	10037876	2	25045	20667	55311749	55357463	0.213722	0.0534434	0.85468	N	0.213785	0.053465	0.854836	N	5.78438	N	-2.22526	-1.78697	-3.45307	-0.120872	N	无信号(-)	0.213861	0.0534782	0.855235	N	-1.97847	-4.57154	-0.587069	N	0.253759	0.0634551	1.01479	N	0.01	0	0.03	0.21(0.05,0.85)	0.21(0.05,0.85)	0.21(5.78)	-2.23(-3.45)	-1.98(-4.57)	0.21(0.05)
ANTINEOPLASTIC AND IMMUNOMODULATING AGENTS	L01FF	NIVOLUMAB	Epidermal necrosis	10059284	2	171461	864	55185136	55357463	0.745029	0.186025	2.98383	N	0.745032	0.186029	2.98379	N	0.174113	N	-0.423486	-0.296875	-1.96565	1.3719	N	无信号(-)	0.745621	0.186173	2.9862	N	-0.348155	-2.94122	1.04325	N	0.785588	0.196152	3.14627	N	0	0	0	0.75(0.19,2.98)	0.75(0.19,2.98)	0.75(0.17)	-0.42(-1.97)	-0.35(-2.94)	0.75(0.19)
ANTINEOPLASTIC AND IMMUNOMODULATING AGENTS	L01FF	NIVOLUMAB	Butterfly rash	10067982	2	171461	868	55185132	55357463	0.741595	0.185169	2.97006	N	0.741598	0.185173	2.97002	N	0.179663	N	-0.430135	-0.301717	-1.97048	1.36704	N	无信号(-)	0.742192	0.185318	2.97245	N	-0.353761	-2.94683	1.03764	N	0.782541	0.195393	3.13405	N	0	0	0	0.74(0.19,2.97)	0.74(0.19,2.97)	0.74(0.18)	-0.43(-1.97)	-0.35(-2.95)	0.74(0.19)
ANTINEOPLASTIC AND IMMUNOMODULATING AGENTS	L01FF	NIVOLUMAB	Acquired epidermolysis bullosa	10056508	2	171461	103	55185897	55357463	6.24965	1.54218	25.3266	N	6.24959	1.54219	25.3259	N	8.65123	N	2.62049	1.17536	-0.513949	2.86466	N	无信号(-)	6.14959	1.51749	24.9211	N	1.59907	-0.993999	2.99047	N	3.02948	0.747562	12.2769	N	0	0	0	6.25(1.54,25.33)	6.25(1.54,25.33)	6.25(8.65)	2.62(-0.51)	1.60(-0.99)	6.15(1.52)
ANTINEOPLASTIC AND IMMUNOMODULATING AGENTS	L01FF	NIVOLUMAB	Neutrophilic dermatosis	10058105	2	171461	335	55185665	55357463	1.92153	0.478572	7.71516	N	1.92151	0.478577	7.715	N	0.878635	N	0.938132	0.551508	-1.12176	2.22478	N	无信号(-)	1.91605	0.477207	7.69316	N	0.695427	-1.89764	2.08683	N	1.61936	0.403316	6.50195	N	0	0	0	1.92(0.48,7.72)	1.92(0.48,7.71)	1.92(0.88)	0.94(-1.12)	0.70(-1.90)	1.92(0.48)
ANTINEOPLASTIC AND IMMUNOMODULATING AGENTS	L01FF	NIVOLUMAB	Dermatitis atopic	10012438	2	171461	25837	55160163	55357463	0.0249028	0.00622759	0.099581	N	0.0249142	0.00623053	0.0996248	N	76.3552	N	-5.32253	-4.75554	-6.42153	-3.08955	N	无信号(-)	0.0249896	0.00624931	0.0999283	N	-5.00958	-7.60265	-3.61818	N	0.0310431	0.00776313	0.124135	N	0	0	0	0.02(0.01,0.10)	0.02(0.01,0.10)	0.02(76.36)	-5.32(-6.42)	-5.01(-7.60)	0.02(0.01)
ANTINEOPLASTIC AND IMMUNOMODULATING AGENTS	L01FF	PEMBROLIZUMAB	Epidermolysis bullosa	10014989	2	142189	242	55215030	55357463	3.20927	0.798028	12.9061	N	3.20924	0.798036	12.9057	N	3.01676	N	1.67407	0.880701	-0.795365	2.55677	N	无信号(-)	3.19113	0.793517	12.8331	N	1.14978	-1.44329	2.54118	N	2.2188	0.551734	8.92288	N	0	0	0.01	3.21(0.80,12.91)	3.21(0.80,12.91)	3.21(3.02)	1.67(-0.80)	1.15(-1.44)	3.19(0.79)
ANTINEOPLASTIC AND IMMUNOMODULATING AGENTS	L01FF	PEMBROLIZUMAB	Butterfly rash	10067982	2	142189	868	55214404	55357463	0.89474	0.223408	3.5834	N	0.894741	0.223412	3.58334	N	0.0247091	N	-0.160068	-0.109812	-1.77858	1.55895	N	无信号(-)	0.894983	0.223468	3.58438	N	-0.129443	-2.72251	1.26196	N	0.914184	0.228263	3.66127	N	0	0	0.01	0.89(0.22,3.58)	0.89(0.22,3.58)	0.89(0.02)	-0.16(-1.78)	-0.13(-2.72)	0.89(0.22)
ANTINEOPLASTIC AND IMMUNOMODULATING AGENTS	L01FF	PEMBROLIZUMAB	Dermatitis atopic	10012438	2	142189	25837	55189435	55357463	0.0300454	0.00751361	0.120145	N	0.030059	0.00751717	0.120198	N	62.6202	N	-5.05246	-4.48914	-6.15513	-2.82314	N	无信号(-)	0.0301341	0.0075358	0.1205	N	-4.74136	-7.33443	-3.34996	N	0.037386	0.00934932	0.149499	N	0	0	0.01	0.03(0.01,0.12)	0.03(0.01,0.12)	0.03(62.62)	-5.05(-6.16)	-4.74(-7.33)	0.03(0.01)
ANTINEOPLASTIC AND IMMUNOMODULATING AGENTS	L01FF	PEMBROLIZUMAB	Dermatitis herpetiformis	10012468	2	142189	227	55215045	55357463	3.42133	0.850441	13.7641	N	3.4213	0.850449	13.7637	N	3.39726	N	1.7656	0.915227	-0.7615	2.59195	N	无信号(-)	3.40015	0.845176	13.6789	N	1.19997	-1.39309	2.59138	N	2.29735	0.571053	9.24228	N	0	0	0.01	3.42(0.85,13.76)	3.42(0.85,13.76)	3.42(3.40)	1.77(-0.76)	1.20(-1.39)	3.40(0.85)
ANTINEOPLASTIC AND IMMUNOMODULATING AGENTS	L01FF	TORIPALIMAB	Dermatitis exfoliative generalised	10012456	2	1135	2755	55353571	55357463	35.4045	8.83911	141.81	N	35.344	8.84555	141.223	N	66.6994	N	5.14237	1.5054	-0.163579	3.17438	N	无信号(-)	35.319	8.81778	141.468	Y	2.16715	-0.425922	3.55855	N	4.49134	1.12131	17.9898	N	0.18	0.02	0.63	35.40(8.84,141.81)	35.34(8.85,141.22)	35.34(66.70)	5.14(-0.16)	2.17(-0.43)	35.32(8.82)
ANTINEOPLASTIC AND IMMUNOMODULATING AGENTS	L01FF	TISLELIZUMAB	Vitiligo	10047642	2	3796	1908	55351757	55357463	15.2847	3.8184	61.1832	N	15.2772	3.81931	61.1085	N	26.6582	N	3.93189	1.40718	-0.260667	3.07502	N	无信号(-)	15.2622	3.81279	61.0932	Y	1.98612	-0.606949	3.37752	N	3.9617	0.989706	15.8583	N	0.05	0.01	0.19	15.28(3.82,61.18)	15.28(3.82,61.11)	15.28(26.66)	3.93(-0.26)	1.99(-0.61)	15.26(3.81)
ANTINEOPLASTIC AND IMMUNOMODULATING AGENTS	L01FF	TISLELIZUMAB	Rash maculo-papular	10037868	2	3796	19522	55334143	55357463	1.49339	0.373321	5.97398	N	1.49313	0.373528	5.96858	N	0.325808	N	0.578289	0.358493	-1.30817	2.02516	N	无信号(-)	1.49308	0.373243	5.97273	N	0.442603	-2.15047	1.834	N	1.35905	0.339739	5.4366	N	0.05	0.01	0.19	1.49(0.37,5.97)	1.49(0.37,5.97)	1.49(0.33)	0.58(-1.31)	0.44(-2.15)	1.49(0.37)
ANTINEOPLASTIC AND IMMUNOMODULATING AGENTS	L01FF	TISLELIZUMAB	Dermatitis allergic	10012434	2	3796	10551	55343114	55357463	2.76359	0.690807	11.0558	N	2.76266	0.691079	11.044	N	2.24927	N	1.46588	0.798963	-0.867812	2.46574	N	无信号(-)	2.76233	0.690491	11.0508	N	1.03029	-1.56277	2.42169	N	2.04244	0.510543	8.17083	N	0.05	0.01	0.19	2.76(0.69,11.06)	2.76(0.69,11.04)	2.76(2.25)	1.47(-0.87)	1.03(-1.56)	2.76(0.69)
ANTINEOPLASTIC AND IMMUNOMODULATING AGENTS	L01FF	TISLELIZUMAB	Skin toxicity	10059516	2	3796	4565	55349100	55357463	6.38813	1.59655	25.5603	N	6.38529	1.597	25.5303	N	9.08057	N	2.67422	1.19156	-0.475524	2.85865	N	无信号(-)	6.38293	1.59525	25.5395	N	1.62001	-0.973062	3.01141	N	3.07376	0.768207	12.2988	N	0.05	0.01	0.19	6.39(1.60,25.56)	6.39(1.60,25.53)	6.39(9.08)	2.67(-0.48)	1.62(-0.97)	6.38(1.60)
ANTINEOPLASTIC AND IMMUNOMODULATING AGENTS	L01FF	TISLELIZUMAB	Dermatitis psoriasiform	10058675	2	3796	1812	55351853	55357463	16.0945	4.02055	64.4273	N	16.0866	4.0215	64.3485	N	28.2672	N	4.00629	1.41561	-0.252309	3.08352	N	无信号(-)	16.0699	4.01441	64.3289	Y	2.00126	-0.591812	3.39266	N	4.00348	1.00011	16.0262	N	0.05	0.01	0.19	16.09(4.02,64.43)	16.09(4.02,64.35)	16.09(28.27)	4.01(-0.25)	2.00(-0.59)	16.07(4.01)
ANTINEOPLASTIC AND IMMUNOMODULATING AGENTS	L01FX	IPILIMUMAB	Viral rash	10047476	2	44228	357	55312876	55357463	7.00633	1.74539	28.1248	N	7.00606	1.74543	28.1219	N	10.2403	N	2.8017	1.22023	-0.452633	2.89309	N	无信号(-)	6.9726	1.73699	27.9894	N	1.66779	-0.925276	3.05919	N	3.17728	0.79151	12.7542	N	0	0	0.02	7.01(1.75,28.12)	7.01(1.75,28.12)	7.01(10.24)	2.80(-0.45)	1.67(-0.93)	6.97(1.74)
ANTINEOPLASTIC AND IMMUNOMODULATING AGENTS	L01FF	ATEZOLIZUMAB	Dermatitis exfoliative	10012455	1	54404	4822	55298236	55357463	0.210792	0.0296852	1.49681	N	0.210806	0.0296883	1.49686	N	2.95415	N	-2.24489	-1.52132	-3.56206	0.519415	N	无信号(-)	0.21097	0.0297103	1.49807	N	-1.80461	-5.58771	-0.117183	N	0.286259	0.040313	2.03269	N	0	0	0.01	0.21(0.03,1.50)	0.21(0.03,1.50)	0.21(2.95)	-2.24(-3.56)	-1.80(-5.59)	0.21(0.03)
ANTINEOPLASTIC AND IMMUNOMODULATING AGENTS	L01FF	ATEZOLIZUMAB	Epidermal necrosis	10059284	1	54404	865	55302193	55357463	1.17516	0.16534	8.35242	N	1.17515	0.165346	8.3521	N	0.0260761	N	0.2326	0.110839	-1.93183	2.15351	N	无信号(-)	1.17495	0.165311	8.35096	N	0.150828	-3.63227	1.83825	N	1.11021	0.156202	7.89079	N	0	0	0.01	1.18(0.17,8.35)	1.18(0.17,8.35)	1.18(0.03)	0.23(-1.93)	0.15(-3.63)	1.17(0.17)
ANTINEOPLASTIC AND IMMUNOMODULATING AGENTS	L01FF	ATEZOLIZUMAB	Viral rash	10047476	1	54404	358	55302700	55357463	2.83944	0.398859	20.2137	N	2.8394	0.398869	20.2127	N	1.18828	N	1.50298	0.562972	-1.483	2.60895	N	无信号(-)	2.83428	0.398135	20.177	N	0.814644	-2.96846	2.50207	N	1.75886	0.24707	12.5212	N	0	0	0.01	2.84(0.40,20.21)	2.84(0.40,20.21)	2.84(1.19)	1.50(-1.48)	0.81(-2.97)	2.83(0.40)
ANTINEOPLASTIC AND IMMUNOMODULATING AGENTS	L01FF	ATEZOLIZUMAB	Xeroderma	10048218	1	54404	228	55302830	55357463	4.45843	0.625305	31.7886	N	4.45836	0.625319	31.787	N	2.67096	N	2.15162	0.705986	-1.34318	2.75515	N	无信号(-)	4.44326	0.623178	31.6805	N	1.04879	-2.73431	2.73622	N	2.06879	0.290153	14.7505	N	0	0	0.01	4.46(0.63,31.79)	4.46(0.63,31.79)	4.46(2.67)	2.15(-1.34)	1.05(-2.73)	4.44(0.62)
ANTINEOPLASTIC AND IMMUNOMODULATING AGENTS	L01FF	ATEZOLIZUMAB	Hyperkeratosis	10020649	1	54404	4966	55298092	55357463	0.204679	0.0288245	1.45339	N	0.204693	0.0288276	1.45345	N	3.08971	N	-2.28734	-1.55646	-3.59718	0.48427	N	无信号(-)	0.204853	0.0288491	1.45463	N	-1.84306	-5.62616	-0.15563	N	0.278731	0.0392531	1.97923	N	0	0	0.01	0.20(0.03,1.45)	0.20(0.03,1.45)	0.20(3.09)	-2.29(-3.60)	-1.84(-5.63)	0.20(0.03)
ANTINEOPLASTIC AND IMMUNOMODULATING AGENTS	L01FF	ATEZOLIZUMAB	Cutaneous sarcoidosis	10011674	1	54404	363	55302695	55357463	2.80033	0.39338	19.9345	N	2.80029	0.393389	19.9336	N	1.15423	N	1.48303	0.557745	-1.48815	2.60364	N	无信号(-)	2.79535	0.39268	19.8991	N	0.806355	-2.97675	2.49378	N	1.74879	0.245663	12.449	N	0	0	0.01	2.80(0.39,19.93)	2.80(0.39,19.93)	2.80(1.15)	1.48(-1.49)	0.81(-2.98)	2.80(0.39)
ANTINEOPLASTIC AND IMMUNOMODULATING AGENTS	L01FF	ATEZOLIZUMAB	Skin swelling	10053262	1	54404	6718	55296340	55357463	0.151295	0.0213077	1.07427	N	0.151311	0.0213107	1.07434	N	4.76009	N	-2.72321	-1.92685	-3.96747	0.113767	N	无信号(-)	0.151437	0.0213277	1.07528	N	-2.24355	-6.02665	-0.55612	N	0.211167	0.0297397	1.49939	N	0	0	0.01	0.15(0.02,1.07)	0.15(0.02,1.07)	0.15(4.76)	-2.72(-3.97)	-2.24(-6.03)	0.15(0.02)
ANTINEOPLASTIC AND IMMUNOMODULATING AGENTS	L01FF	ATEZOLIZUMAB	Injection site rash	10022094	1	54404	25901	55277157	55357463	0.0392282	0.00552531	0.278509	N	0.0392459	0.005528	0.278625	N	23.5297	N	-4.66995	-3.72562	-5.76602	-1.68523	N	无信号(-)	0.0392829	0.00553302	0.278898	N	-4.11305	-7.89615	-2.42563	N	0.0577894	0.00813966	0.410288	N	0	0	0.01	0.04(0.01,0.28)	0.04(0.01,0.28)	0.04(23.53)	-4.67(-5.77)	-4.11(-7.90)	0.04(0.01)
ANTINEOPLASTIC AND IMMUNOMODULATING AGENTS	L01FF	AVELUMAB	Vitiligo	10047642	1	4408	1909	55351145	55357463	6.57778	0.925854	46.7321	N	6.57651	0.926087	46.7024	N	4.72625	N	2.71668	0.795561	-1.24625	2.83737	N	无信号(-)	6.57359	0.925265	46.7024	N	1.20174	-2.58136	2.88917	N	2.30018	0.323761	16.3417	N	0.02	0	0.13	6.58(0.93,46.73)	6.58(0.93,46.70)	6.58(4.73)	2.72(-1.25)	1.20(-2.58)	6.57(0.93)
ANTINEOPLASTIC AND IMMUNOMODULATING AGENTS	L01FF	AVELUMAB	Rash maculo-papular	10037868	1	4408	19523	55333531	55357463	0.642984	0.090545	4.566	N	0.643065	0.0905967	4.56454	N	0.198177	N	-0.636922	-0.353572	-2.39442	1.68727	N	无信号(-)	0.643083	0.090559	4.5667	N	-0.454182	-4.23728	1.23324	N	0.729924	0.102788	5.18338	N	0.02	0	0.13	0.64(0.09,4.57)	0.64(0.09,4.56)	0.64(0.20)	-0.64(-2.39)	-0.45(-4.24)	0.64(0.09)
ANTINEOPLASTIC AND IMMUNOMODULATING AGENTS	L01FF	AVELUMAB	Exfoliative rash	10064579	1	4408	2460	55350594	55357463	5.10441	0.718553	36.2604	N	5.10348	0.718742	36.2377	N	3.29823	N	2.35101	0.741622	-1.29995	2.78319	N	无信号(-)	5.10181	0.718187	36.2419	N	1.10779	-2.67532	2.79521	N	2.15515	0.303382	15.3096	N	0.02	0	0.13	5.10(0.72,36.26)	5.10(0.72,36.24)	5.10(3.30)	2.35(-1.30)	1.11(-2.68)	5.10(0.72)
ANTINEOPLASTIC AND IMMUNOMODULATING AGENTS	L01FF	AVELUMAB	Cellulitis	10007882	1	4408	46179	55306875	55357463	0.271702	0.0382622	1.92937	N	0.271867	0.0383025	1.92969	N	1.95172	N	-1.87894	-1.22619	-3.26698	0.814596	N	无信号(-)	0.271883	0.0382877	1.93066	N	-1.47787	-5.26097	0.209558	N	0.359019	0.0505585	2.54941	N	0.02	0	0.13	0.27(0.04,1.93)	0.27(0.04,1.93)	0.27(1.95)	-1.88(-3.27)	-1.48(-5.26)	0.27(0.04)
ANTINEOPLASTIC AND IMMUNOMODULATING AGENTS	L01FF	AVELUMAB	Rash follicular	10037857	1	4408	139	55352915	55357463	90.3408	12.6332	646.032	N	90.3206	12.636	645.601	N	87.7009	N	6.48676	0.983885	-1.07127	3.03904	N	无信号(-)	89.6826	12.5412	641.325	Y	1.55314	-2.22996	3.24057	N	2.93456	0.410367	20.9852	N	0.02	0	0.13	90.34(12.63,646.03)	90.32(12.64,645.60)	90.32(87.70)	6.49(-1.07)	1.55(-2.23)	89.68(12.54)
ANTINEOPLASTIC AND IMMUNOMODULATING AGENTS	L01FF	AVELUMAB	Rash morbilliform	10037870	1	4408	2437	55350617	55357463	5.15259	0.725332	36.6027	N	5.15165	0.725522	36.5798	N	3.34453	N	2.36456	0.743834	-1.29774	2.78541	N	无信号(-)	5.14994	0.72496	36.584	N	1.11159	-2.67151	2.79901	N	2.16083	0.304181	15.35	N	0.02	0	0.13	5.15(0.73,36.60)	5.15(0.73,36.58)	5.15(3.34)	2.36(-1.30)	1.11(-2.67)	5.15(0.72)
ANTINEOPLASTIC AND IMMUNOMODULATING AGENTS	L01FF	AVELUMAB	Immune-mediated dermatitis	10083156	1	4408	525	55352529	55357463	23.9186	3.36212	170.161	N	23.9134	3.36288	170.049	N	21.9137	N	4.57712	0.940668	-1.10394	2.98528	N	无信号(-)	23.8699	3.35526	169.814	Y	1.46888	-2.31422	3.15631	N	2.76807	0.389093	19.6925	N	0.02	0	0.13	23.92(3.36,170.16)	23.91(3.36,170.05)	23.91(21.91)	4.58(-1.10)	1.47(-2.31)	23.87(3.36)
ANTINEOPLASTIC AND IMMUNOMODULATING AGENTS	L01FF	AVELUMAB	Skin exfoliation	10040844	1	4408	72744	55280310	55357463	0.172398	0.024278	1.2242	N	0.172586	0.0243152	1.22499	N	3.97198	N	-2.53452	-1.76452	-3.80529	0.276245	N	无信号(-)	0.172597	0.024306	1.22561	N	-2.06898	-5.85208	-0.381553	N	0.238328	0.0335626	1.69237	N	0.02	0	0.13	0.17(0.02,1.22)	0.17(0.02,1.22)	0.17(3.97)	-2.53(-3.81)	-2.07(-5.85)	0.17(0.02)
ANTINEOPLASTIC AND IMMUNOMODULATING AGENTS	L01FF	AVELUMAB	Skin disorder	10040831	1	4408	29469	55323585	55357463	0.425896	0.0599757	3.02435	N	0.426026	0.0600207	3.02393	N	0.773686	N	-1.23092	-0.743204	-2.78401	1.29761	N	无信号(-)	0.426045	0.0599968	3.02541	N	-0.924565	-4.70767	0.762861	N	0.526839	0.0741908	3.74116	N	0.02	0	0.13	0.43(0.06,3.02)	0.43(0.06,3.02)	0.43(0.77)	-1.23(-2.78)	-0.92(-4.71)	0.43(0.06)
ANTINEOPLASTIC AND IMMUNOMODULATING AGENTS	L01FF	AVELUMAB	Skin lesion	10040882	1	4408	24026	55329028	55357463	0.522432	0.0735696	3.70989	N	0.522541	0.0736176	3.70901	N	0.436439	N	-0.93633	-0.543084	-2.58391	1.49774	N	无信号(-)	0.52256	0.0735877	3.7108	N	-0.686257	-4.46936	1.00117	N	0.621464	0.0875155	4.41314	N	0.02	0	0.13	0.52(0.07,3.71)	0.52(0.07,3.71)	0.52(0.44)	-0.94(-2.58)	-0.69(-4.47)	0.52(0.07)
ANTINEOPLASTIC AND IMMUNOMODULATING AGENTS	L01FF	AVELUMAB	Skin necrosis	10040893	1	4408	4692	55348362	55357463	2.67612	0.376791	19.0068	N	2.67574	0.376905	18.9957	N	1.04933	N	1.41974	0.541678	-1.4995	2.58285	N	无信号(-)	2.67538	0.376687	19.0016	N	0.779623	-3.00348	2.46705	N	1.71668	0.241705	12.1925	N	0.02	0	0.13	2.68(0.38,19.01)	2.68(0.38,19.00)	2.68(1.05)	1.42(-1.50)	0.78(-3.00)	2.68(0.38)
ANTINEOPLASTIC AND IMMUNOMODULATING AGENTS	L01FF	AVELUMAB	Cutaneous sarcoidosis	10011674	1	4408	363	55352691	55357463	34.5932	4.85853	246.306	N	34.5856	4.85962	246.143	N	32.5251	N	5.10824	0.958649	-1.08767	3.00497	N	无信号(-)	34.4933	4.84451	245.595	Y	1.50365	-2.27945	3.19107	N	2.83559	0.398252	20.1896	N	0.02	0	0.13	34.59(4.86,246.31)	34.59(4.86,246.14)	34.59(32.53)	5.11(-1.09)	1.50(-2.28)	34.49(4.84)
ANTINEOPLASTIC AND IMMUNOMODULATING AGENTS	L01FF	AVELUMAB	Dermatitis exfoliative generalised	10012456	1	4408	2756	55350298	55357463	4.55616	0.641403	32.3644	N	4.55536	0.641575	32.3443	N	2.77401	N	2.18716	0.713458	-1.32802	2.75494	N	无信号(-)	4.55407	0.641108	32.3495	N	1.05973	-2.72337	2.74715	N	2.08454	0.293455	14.8074	N	0.02	0	0.13	4.56(0.64,32.36)	4.56(0.64,32.34)	4.56(2.77)	2.19(-1.33)	1.06(-2.72)	4.55(0.64)
ANTINEOPLASTIC AND IMMUNOMODULATING AGENTS	L01FF	AVELUMAB	Drug reaction with eosinophilia and systemic symptoms	10073508	1	4408	25121	55327933	55357463	0.49965	0.0703615	3.54811	N	0.499764	0.0704088	3.54733	N	0.500917	N	-1.00062	-0.585636	-2.62646	1.45519	N	无信号(-)	0.499783	0.0703803	3.54905	N	-0.737466	-4.52057	0.949961	N	0.599792	0.0844637	4.25923	N	0.02	0	0.13	0.50(0.07,3.55)	0.50(0.07,3.55)	0.50(0.50)	-1.00(-2.63)	-0.74(-4.52)	0.50(0.07)
ANTINEOPLASTIC AND IMMUNOMODULATING AGENTS	L01FF	AVELUMAB	Toxic epidermal necrolysis	10044223	1	4408	13268	55339786	55357463	0.946216	0.133243	6.71949	N	0.946229	0.133304	6.71659	N	0.00305618	N	-0.0797333	-0.0406413	-2.08154	2.00025	N	无信号(-)	0.946233	0.133245	6.7196	N	-0.0536421	-3.83674	1.63378	N	0.963501	0.135677	6.84223	N	0.02	0	0.13	0.95(0.13,6.72)	0.95(0.13,6.72)	0.95(0.00)	-0.08(-2.08)	-0.05(-3.84)	0.95(0.13)
ANTINEOPLASTIC AND IMMUNOMODULATING AGENTS	L01FF	AVELUMAB	Toxic skin eruption	10057970	1	4408	9121	55343933	55357463	1.37653	0.193832	9.77567	N	1.37645	0.193906	9.77071	N	0.10296	N	0.460904	0.21192	-1.82905	2.25288	N	无信号(-)	1.3764	0.193814	9.77477	N	0.290379	-3.49272	1.97781	N	1.22296	0.172208	8.68507	N	0.02	0	0.13	1.38(0.19,9.78)	1.38(0.19,9.77)	1.38(0.10)	0.46(-1.83)	0.29(-3.49)	1.38(0.19)
ANTINEOPLASTIC AND IMMUNOMODULATING AGENTS	L01FF	AVELUMAB	Dermatitis acneiform	10012432	1	4408	5313	55347741	55357463	2.3633	0.332755	16.7847	N	2.36299	0.332859	16.775	N	0.786109	N	1.24046	0.490644	-1.55048	2.53177	N	无信号(-)	2.36273	0.332675	16.7806	N	0.700187	-3.08291	2.38761	N	1.62472	0.228762	11.5391	N	0.02	0	0.13	2.36(0.33,16.78)	2.36(0.33,16.77)	2.36(0.79)	1.24(-1.55)	0.70(-3.08)	2.36(0.33)
ANTINEOPLASTIC AND IMMUNOMODULATING AGENTS	L01FF	DURVALUMAB	Dermatitis exfoliative	10012455	1	25046	4822	55327594	55357463	0.458117	0.064514	3.25311	N	0.458138	0.0645221	3.25301	N	0.640808	N	-1.12579	-0.670274	-2.71106	1.37051	N	无信号(-)	0.458251	0.0645328	3.25406	N	-0.83846	-4.62156	0.848966	N	0.55924	0.0787546	3.97119	N	0	0	0.02	0.46(0.06,3.25)	0.46(0.06,3.25)	0.46(0.64)	-1.13(-2.71)	-0.84(-4.62)	0.46(0.06)
ANTINEOPLASTIC AND IMMUNOMODULATING AGENTS	L01FF	DURVALUMAB	Hyperkeratosis	10020649	1	25046	4966	55327450	55357463	0.444832	0.0626435	3.15875	N	0.444854	0.0626515	3.15866	N	0.692706	N	-1.16823	-0.699511	-2.74028	1.34126	N	无信号(-)	0.444965	0.0626623	3.1597	N	-0.873086	-4.65619	0.81434	N	0.545978	0.0768874	3.87699	N	0	0	0.02	0.44(0.06,3.16)	0.44(0.06,3.16)	0.44(0.69)	-1.17(-2.74)	-0.87(-4.66)	0.44(0.06)
ANTINEOPLASTIC AND IMMUNOMODULATING AGENTS	L01FF	DURVALUMAB	Neutrophilic dermatosis	10058105	1	25046	336	55332080	55357463	6.57505	0.92342	46.8165	N	6.57483	0.923461	46.8113	N	4.71293	N	2.71332	0.794686	-1.2517	2.84107	N	无信号(-)	6.55829	0.921066	46.6972	N	1.20096	-2.58214	2.88839	N	2.29893	0.322868	16.3691	N	0	0	0.02	6.58(0.92,46.82)	6.57(0.92,46.81)	6.57(4.71)	2.71(-1.25)	1.20(-2.58)	6.56(0.92)
ANTINEOPLASTIC AND IMMUNOMODULATING AGENTS	L01FF	DURVALUMAB	Dermatitis acneiform	10012432	1	25046	5313	55327103	55357463	0.415776	0.0585525	2.95239	N	0.4158	0.0585604	2.95233	N	0.820728	N	-1.26566	-0.76762	-2.80836	1.27312	N	无信号(-)	0.41591	0.0585713	2.95334	N	-0.953262	-4.73636	0.734164	N	0.516463	0.0727319	3.66736	N	0	0	0.02	0.42(0.06,2.95)	0.42(0.06,2.95)	0.42(0.82)	-1.27(-2.81)	-0.95(-4.74)	0.42(0.06)
ANTINEOPLASTIC AND IMMUNOMODULATING AGENTS	L01FF	NIVOLUMAB	Viral rash	10047476	1	171462	358	55185642	55357463	0.899032	0.12629	6.40004	N	0.899033	0.126291	6.39997	N	0.0113078	N	-0.153103	-0.0807004	-2.12665	1.96525	N	无信号(-)	0.899314	0.126329	6.40205	N	-0.103852	-3.88695	1.58357	N	0.930545	0.130716	6.62438	N	0	0	0	0.90(0.13,6.40)	0.90(0.13,6.40)	0.90(0.01)	-0.15(-2.13)	-0.10(-3.89)	0.90(0.13)
ANTINEOPLASTIC AND IMMUNOMODULATING AGENTS	L01FF	NIVOLUMAB	Nodular rash	10075807	1	171462	198	55185802	55357463	1.62553	0.227839	11.5974	N	1.62552	0.227841	11.5972	N	0.239501	N	0.698112	0.30447	-1.746	2.35494	N	无信号(-)	1.62238	0.227398	11.575	N	0.426137	-3.35696	2.11356	N	1.34363	0.188327	9.5862	N	0	0	0	1.63(0.23,11.60)	1.63(0.23,11.60)	1.63(0.24)	0.70(-1.75)	0.43(-3.36)	1.62(0.23)
ANTINEOPLASTIC AND IMMUNOMODULATING AGENTS	L01FF	NIVOLUMAB	Severe cutaneous adverse reaction	10085778	1	171462	127	55185873	55357463	2.53429	0.354235	18.131	N	2.53428	0.354238	18.1307	N	0.921616	N	1.33474	0.515022	-1.54102	2.57107	N	无信号(-)	2.52229	0.352559	18.0451	N	0.742644	-3.04046	2.43007	N	1.67324	0.23388	11.9708	N	0	0	0	2.53(0.35,18.13)	2.53(0.35,18.13)	2.53(0.92)	1.33(-1.54)	0.74(-3.04)	2.52(0.35)
ANTINEOPLASTIC AND IMMUNOMODULATING AGENTS	L01FF	NIVOLUMAB	Herpes dermatitis	10062639	1	171462	170	55185830	55357463	1.89326	0.26515	13.5186	N	1.89326	0.265152	13.5184	N	0.418984	N	0.916884	0.383876	-1.66824	2.43599	N	无信号(-)	1.88803	0.264417	13.4812	N	0.542806	-3.24029	2.23023	N	1.4568	0.204024	10.4021	N	0	0	0	1.89(0.27,13.52)	1.89(0.27,13.52)	1.89(0.42)	0.92(-1.67)	0.54(-3.24)	1.89(0.26)
ANTINEOPLASTIC AND IMMUNOMODULATING AGENTS	L01FF	PEMBROLIZUMAB	Acute cutaneous lupus erythematosus	10057928	1	142190	125	55215147	55357463	3.10656	0.434171	22.2278	N	3.10654	0.434175	22.2274	N	1.41711	N	1.62752	0.592686	-1.46361	2.64898	N	无信号(-)	3.08982	0.431832	22.1081	N	0.864871	-2.91823	2.5523	N	1.82118	0.254527	13.0308	N	0	0	0	3.11(0.43,22.23)	3.11(0.43,22.23)	3.11(1.42)	1.63(-1.46)	0.86(-2.92)	3.09(0.43)
ANTINEOPLASTIC AND IMMUNOMODULATING AGENTS	L01FF	PEMBROLIZUMAB	Nodular rash	10075807	1	142190	198	55215074	55357463	1.96121	0.274888	13.9923	N	1.9612	0.274891	13.9921	N	0.468726	N	0.968179	0.401899	-1.64857	2.45237	N	无信号(-)	1.95637	0.27421	13.9578	N	0.568964	-3.21414	2.25639	N	1.48346	0.207926	10.5838	N	0	0	0	1.96(0.27,13.99)	1.96(0.27,13.99)	1.96(0.47)	0.97(-1.65)	0.57(-3.21)	1.96(0.27)
ANTINEOPLASTIC AND IMMUNOMODULATING AGENTS	L01FF	PEMBROLIZUMAB	Rash follicular	10037857	1	142190	139	55215133	55357463	2.79366	0.390749	19.9733	N	2.79365	0.390752	19.973	N	1.14338	N	1.47552	0.554088	-1.50062	2.6088	N	无信号(-)	2.78084	0.388955	19.8817	N	0.803219	-2.97988	2.49065	N	1.74499	0.244071	12.4758	N	0	0	0	2.79(0.39,19.97)	2.79(0.39,19.97)	2.79(1.14)	1.48(-1.50)	0.80(-2.98)	2.78(0.39)
ANTINEOPLASTIC AND IMMUNOMODULATING AGENTS	L01FF	PEMBROLIZUMAB	Rash papulosquamous	10037879	1	142190	145	55215127	55357463	2.67806	0.374689	19.1413	N	2.67805	0.374692	19.1409	N	1.04426	N	1.41498	0.537857	-1.51627	2.59198	N	无信号(-)	2.66656	0.373079	19.0591	N	0.777583	-3.00552	2.46501	N	1.71426	0.239842	12.2525	N	0	0	0	2.68(0.37,19.14)	2.68(0.37,19.14)	2.68(1.04)	1.41(-1.52)	0.78(-3.01)	2.67(0.37)
ANTINEOPLASTIC AND IMMUNOMODULATING AGENTS	L01FF	PEMBROLIZUMAB	Injection site rash	10022094	1	142190	25901	55189371	55357463	0.0149855	0.00211073	0.106391	N	0.0149924	0.00211174	0.106439	N	64.7433	N	-6.05597	-5.07756	-7.11793	-3.03719	N	无信号(-)	0.0150304	0.00211706	0.106711	N	-5.48181	-9.26491	-3.79438	N	0.0223774	0.00315191	0.158872	N	0	0	0	0.01(0.00,0.11)	0.01(0.00,0.11)	0.01(64.74)	-6.06(-7.12)	-5.48(-9.26)	0.02(0.00)
ANTINEOPLASTIC AND IMMUNOMODULATING AGENTS	L01FF	TORIPALIMAB	Vitiligo	10047642	1	1136	1909	55354417	55357463	25.5251	3.59049	181.461	N	25.5036	3.59364	180.995	N	23.5313	N	4.6719	0.944409	-1.09873	2.98755	N	无信号(-)	25.4907	3.58565	181.216	Y	1.47599	-2.30711	3.16342	N	2.78174	0.391294	19.7757	N	0.09	0	0.49	25.53(3.59,181.46)	25.50(3.59,181.00)	25.50(23.53)	4.67(-1.10)	1.48(-2.31)	25.49(3.59)
ANTINEOPLASTIC AND IMMUNOMODULATING AGENTS	L01FF	TORIPALIMAB	Dermatitis exfoliative	10012455	1	1136	4822	55351504	55357463	10.1047	1.42182	71.8131	N	10.0967	1.42314	71.6326	N	8.19476	N	3.33554	0.863588	-1.17891	2.90608	N	无信号(-)	10.0948	1.42043	71.7428	N	1.32419	-2.45891	3.01161	N	2.50392	0.352323	17.7951	N	0.09	0	0.49	10.10(1.42,71.81)	10.10(1.42,71.63)	10.10(8.19)	3.34(-1.18)	1.32(-2.46)	10.09(1.42)
ANTINEOPLASTIC AND IMMUNOMODULATING AGENTS	L01FF	TORIPALIMAB	Epidermolysis bullosa	10014989	1	1136	243	55356083	55357463	200.531	28.1087	1430.61	N	200.355	28.1324	1426.9	N	197.548	N	7.64052	0.992752	-1.05762	3.04313	N	无信号(-)	199.538	27.9695	1423.53	Y	1.57057	-2.21253	3.258	N	2.97023	0.416341	21.19	N	0.09	0	0.49	200.53(28.11,1430.61)	200.36(28.13,1426.90)	200.36(197.55)	7.64(-1.06)	1.57(-2.21)	199.54(27.97)
ANTINEOPLASTIC AND IMMUNOMODULATING AGENTS	L01FF	TORIPALIMAB	Dermatitis allergic	10012434	1	1136	10552	55345774	55357463	4.61712	0.64974	32.8098	N	4.61394	0.650413	32.7307	N	2.83095	N	2.20589	0.716716	-1.32555	2.75898	N	无信号(-)	4.6136	0.649244	32.7847	N	1.06542	-2.71768	2.75285	N	2.09278	0.294504	14.8715	N	0.09	0	0.49	4.62(0.65,32.81)	4.61(0.65,32.73)	4.61(2.83)	2.21(-1.33)	1.07(-2.72)	4.61(0.65)
ANTINEOPLASTIC AND IMMUNOMODULATING AGENTS	L01FF	TORIPALIMAB	Immune-mediated dermatitis	10083156	1	1136	525	55355801	55357463	92.8166	13.0384	660.735	N	92.7358	13.0495	659.024	N	90.5749	N	6.53234	0.984454	-1.06148	3.03039	N	无信号(-)	92.5614	13.0025	658.918	Y	1.55412	-2.22898	3.24155	N	2.93655	0.412511	20.9045	N	0.09	0	0.49	92.82(13.04,660.73)	92.74(13.05,659.02)	92.74(90.57)	6.53(-1.06)	1.55(-2.23)	92.56(13.00)
ANTINEOPLASTIC AND IMMUNOMODULATING AGENTS	L01FF	TORIPALIMAB	Skin exfoliation	10040844	1	1136	72744	55283582	55357463	0.668992	0.0941506	4.75355	N	0.669283	0.0943541	4.74743	N	0.163632	N	-0.579303	-0.319307	-2.36141	1.72279	N	无信号(-)	0.669287	0.0941922	4.75565	N	-0.410795	-4.1939	1.27663	N	0.752209	0.105862	5.34486	N	0.09	0	0.49	0.67(0.09,4.75)	0.67(0.09,4.75)	0.67(0.16)	-0.58(-2.36)	-0.41(-4.19)	0.67(0.09)
ANTINEOPLASTIC AND IMMUNOMODULATING AGENTS	L01FF	TORIPALIMAB	Skin disorder	10040831	1	1136	29469	55326857	55357463	1.65269	0.232587	11.7435	N	1.65212	0.232908	11.7192	N	0.257531	N	0.724299	0.316668	-1.72547	2.35881	N	无信号(-)	1.6521	0.232503	11.7393	N	0.440536	-3.34256	2.12796	N	1.35711	0.190989	9.64319	N	0.09	0	0.49	1.65(0.23,11.74)	1.65(0.23,11.72)	1.65(0.26)	0.72(-1.73)	0.44(-3.34)	1.65(0.23)
ANTINEOPLASTIC AND IMMUNOMODULATING AGENTS	L01FF	TORIPALIMAB	Toxic epidermal necrolysis	10044223	1	1136	13268	55343058	55357463	3.6718	0.51672	26.0917	N	3.66945	0.517281	26.0301	N	1.94229	N	1.87549	0.652	-1.39022	2.69422	N	无信号(-)	3.66925	0.516361	26.0736	N	0.95729	-2.82581	2.64472	N	1.94166	0.273243	13.7974	N	0.09	0	0.49	3.67(0.52,26.09)	3.67(0.52,26.03)	3.67(1.94)	1.88(-1.39)	0.96(-2.83)	3.67(0.52)
ANTINEOPLASTIC AND IMMUNOMODULATING AGENTS	L01FF	TORIPALIMAB	Dermatitis herpetiformis	10012468	1	1136	228	55356098	55357463	213.724	29.95	1525.13	N	213.536	29.9753	1521.18	N	210.618	N	7.73205	0.993195	-1.05772	3.04411	N	无信号(-)	212.608	29.7937	1517.18	Y	1.57145	-2.21165	3.25888	N	2.97204	0.416485	21.2085	N	0.09	0	0.49	213.72(29.95,1525.13)	213.54(29.98,1521.18)	213.54(210.62)	7.73(-1.06)	1.57(-2.21)	212.61(29.79)
ANTINEOPLASTIC AND IMMUNOMODULATING AGENTS	L01FF	TISLELIZUMAB	Epidermolysis bullosa	10014989	1	3797	243	55353422	55357463	59.9926	8.41432	427.737	N	59.9771	8.41647	427.406	N	57.7563	N	5.90051	0.975945	-1.07318	3.02507	N	无信号(-)	59.7353	8.37824	425.902	Y	1.53745	-2.24565	3.22488	N	2.90281	0.407136	20.6965	N	0.03	0	0.15	59.99(8.41,427.74)	59.98(8.42,427.41)	59.98(57.76)	5.90(-1.07)	1.54(-2.25)	59.74(8.38)
ANTINEOPLASTIC AND IMMUNOMODULATING AGENTS	L01FF	TISLELIZUMAB	Acquired epidermolysis bullosa	10056508	1	3797	104	55353561	55357463	140.175	19.5551	1004.81	N	140.139	19.56	1004.03	N	136.83	N	7.117	0.989543	-1.07043	3.04951	N	无信号(-)	138.814	19.3651	995.046	Y	1.56432	-2.21878	3.25175	N	2.95739	0.41257	21.1992	N	0.03	0	0.15	140.18(19.56,1004.81)	140.14(19.56,1004.03)	140.14(136.83)	7.12(-1.07)	1.56(-2.22)	138.81(19.37)
ANTINEOPLASTIC AND IMMUNOMODULATING AGENTS	L01FF	TISLELIZUMAB	Rash morbilliform	10037870	1	3797	2437	55351228	55357463	5.98179	0.842029	42.4947	N	5.98048	0.842279	42.4635	N	4.14617	N	2.57977	0.776725	-1.26493	2.81838	N	无信号(-)	5.97844	0.841557	42.4709	N	1.16862	-2.61448	2.85605	N	2.24797	0.316437	15.9696	N	0.03	0	0.15	5.98(0.84,42.49)	5.98(0.84,42.46)	5.98(4.15)	2.58(-1.26)	1.17(-2.61)	5.98(0.84)
ANTINEOPLASTIC AND IMMUNOMODULATING AGENTS	L01FF	TISLELIZUMAB	Chronic cutaneous lupus erythematosus	10057929	1	3797	333	55353332	55357463	43.7783	6.14685	311.792	N	43.767	6.14844	311.551	N	41.665	N	5.44755	0.967208	-1.07969	3.0141	N	无信号(-)	43.639	6.12729	310.8	Y	1.52031	-2.26279	3.20774	N	2.86853	0.402767	20.4299	N	0.03	0	0.15	43.78(6.15,311.79)	43.77(6.15,311.55)	43.77(41.67)	5.45(-1.08)	1.52(-2.26)	43.64(6.13)
ANTINEOPLASTIC AND IMMUNOMODULATING AGENTS	L01FF	TISLELIZUMAB	Skin disorder	10040831	1	3797	29469	55324196	55357463	0.494435	0.069625	3.51118	N	0.494568	0.0696797	3.51031	N	0.516792	N	-1.01571	-0.595741	-2.63663	1.44514	N	无信号(-)	0.494585	0.0696462	3.51224	N	-0.749547	-4.53265	0.93788	N	0.59479	0.0837568	4.22384	N	0.03	0	0.15	0.49(0.07,3.51)	0.49(0.07,3.51)	0.49(0.52)	-1.02(-2.64)	-0.75(-4.53)	0.49(0.07)
ANTINEOPLASTIC AND IMMUNOMODULATING AGENTS	L01FF	TISLELIZUMAB	Cutaneous lupus erythematosus	10056509	1	3797	1804	55351861	55357463	8.08081	1.13734	57.4143	N	8.07895	1.13766	57.3715	N	6.19949	N	3.01347	0.831435	-1.21051	2.87338	N	无信号(-)	8.07503	1.13652	57.3732	N	1.26572	-2.51738	2.95314	N	2.40447	0.338418	17.0838	N	0.03	0	0.15	8.08(1.14,57.41)	8.08(1.14,57.37)	8.08(6.20)	3.01(-1.21)	1.27(-2.52)	8.08(1.14)
ANTINEOPLASTIC AND IMMUNOMODULATING AGENTS	L01FF	TISLELIZUMAB	Skin necrosis	10040893	1	3797	4692	55348973	55357463	3.10678	0.437412	22.0664	N	3.10623	0.43756	22.051	N	1.42798	N	1.63496	0.597132	-1.44412	2.63838	N	无信号(-)	3.10578	0.437271	22.0592	N	0.867787	-2.91531	2.55521	N	1.82486	0.256927	12.9613	N	0.03	0	0.15	3.11(0.44,22.07)	3.11(0.44,22.05)	3.11(1.43)	1.63(-1.44)	0.87(-2.92)	3.11(0.44)
ANTINEOPLASTIC AND IMMUNOMODULATING AGENTS	L01FF	TISLELIZUMAB	Skin swelling	10053262	1	3797	6718	55346947	55357463	2.16977	0.305506	15.4101	N	2.16946	0.305621	15.4	N	0.630386	N	1.11722	0.452875	-1.58824	2.49399	N	无信号(-)	2.16928	0.305439	15.4067	N	0.642382	-3.14072	2.32981	N	1.5609	0.219778	11.0858	N	0.03	0	0.15	2.17(0.31,15.41)	2.17(0.31,15.40)	2.17(0.63)	1.12(-1.59)	0.64(-3.14)	2.17(0.31)
ANTINEOPLASTIC AND IMMUNOMODULATING AGENTS	L01FF	TISLELIZUMAB	Dermatitis exfoliative generalised	10012456	1	3797	2756	55350909	55357463	5.28938	0.744597	37.5741	N	5.28825	0.744822	37.5467	N	3.47626	N	2.40237	0.749921	-1.29163	2.79148	N	无信号(-)	5.2867	0.744219	37.555	N	1.12206	-2.66104	2.80949	N	2.17658	0.306402	15.4617	N	0.03	0	0.15	5.29(0.74,37.57)	5.29(0.74,37.55)	5.29(3.48)	2.40(-1.29)	1.12(-2.66)	5.29(0.74)
ANTINEOPLASTIC AND IMMUNOMODULATING AGENTS	L01FF	TISLELIZUMAB	Stevens-Johnson syndrome	10042033	1	3797	20382	55333283	55357463	0.714988	0.100681	5.07749	N	0.715064	0.100744	5.0754	N	0.113577	N	-0.483828	-0.262365	-2.30328	1.77855	N	无信号(-)	0.715078	0.100694	5.07812	N	-0.339859	-4.12296	1.34757	N	0.790118	0.111261	5.61103	N	0.03	0	0.15	0.71(0.10,5.08)	0.72(0.10,5.08)	0.72(0.11)	-0.48(-2.30)	-0.34(-4.12)	0.72(0.10)
ANTINEOPLASTIC AND IMMUNOMODULATING AGENTS	L01FF	TISLELIZUMAB	Severe cutaneous adverse reaction	10085778	1	3797	127	55353538	55357463	114.789	16.0409	821.438	N	114.759	16.0449	820.801	N	111.887	N	6.83125	0.987284	-1.06928	3.04385	N	无信号(-)	113.871	15.9125	814.863	Y	1.55984	-2.22326	3.24727	N	2.94822	0.411989	21.0976	N	0.03	0	0.15	114.79(16.04,821.44)	114.76(16.04,820.80)	114.76(111.89)	6.83(-1.07)	1.56(-2.22)	113.87(15.91)
ANTINEOPLASTIC AND IMMUNOMODULATING AGENTS	L01FF	TISLELIZUMAB	Dermatitis herpetiformis	10012468	1	3797	228	55353437	55357463	63.9395	8.96552	455.998	N	63.9229	8.96781	455.645	N	61.6683	N	5.99205	0.977406	-1.07226	3.02707	N	无信号(-)	63.6481	8.92467	453.92	Y	1.54033	-2.24277	3.22775	N	2.9086	0.407841	20.7433	N	0.03	0	0.15	63.94(8.97,456.00)	63.92(8.97,455.64)	63.92(61.67)	5.99(-1.07)	1.54(-2.24)	63.65(8.92)
ANTINEOPLASTIC AND IMMUNOMODULATING AGENTS	L01FX	IPILIMUMAB	Exfoliative rash	10064579	1	44229	2460	55310773	55357463	0.508355	0.071576	3.6105	N	0.508367	0.0715808	3.61042	N	0.475279	N	-0.975492	-0.56908	-2.61023	1.47207	N	无信号(-)	0.508566	0.0716057	3.612	N	-0.717393	-4.50049	0.970034	N	0.608196	0.0856335	4.3196	N	0	0	0.01	0.51(0.07,3.61)	0.51(0.07,3.61)	0.51(0.48)	-0.98(-2.61)	-0.72(-4.50)	0.51(0.07)
ANTINEOPLASTIC AND IMMUNOMODULATING AGENTS	L01FX	IPILIMUMAB	Epidermolysis	10053177	1	44229	407	55312826	55357463	3.07273	0.43177	21.8674	N	3.07268	0.431783	21.8661	N	1.39471	N	1.61711	0.592056	-1.45325	2.63736	N	无信号(-)	3.0676	0.43105	21.8309	N	0.860771	-2.92233	2.5482	N	1.81601	0.25518	12.9238	N	0	0	0.01	3.07(0.43,21.87)	3.07(0.43,21.87)	3.07(1.39)	1.62(-1.45)	0.86(-2.92)	3.07(0.43)
ANTINEOPLASTIC AND IMMUNOMODULATING AGENTS	L01FX	IPILIMUMAB	Acquired epidermolysis bullosa	10056508	1	44229	104	55313129	55357463	12.0251	1.67795	86.1781	N	12.0248	1.67799	86.1726	N	10.0117	N	3.57529	0.882711	-1.17677	2.94219	N	无信号(-)	11.9198	1.66326	85.4239	N	1.36118	-2.42192	3.04861	N	2.56896	0.358466	18.4105	N	0	0	0.01	12.03(1.68,86.18)	12.02(1.68,86.17)	12.02(10.01)	3.58(-1.18)	1.36(-2.42)	11.92(1.66)
ANTINEOPLASTIC AND IMMUNOMODULATING AGENTS	L01FX	IPILIMUMAB	Dermatitis contact	10012442	1	44229	10026	55303207	55357463	0.124714	0.0175649	0.885492	N	0.124734	0.0175685	0.885593	N	6.1423	N	-3.00207	-2.17192	-4.21245	-0.13139	N	无信号(-)	0.124821	0.01758	0.886253	N	-2.50444	-6.28755	-0.817018	N	0.176233	0.0248209	1.25129	N	0	0	0.01	0.12(0.02,0.89)	0.12(0.02,0.89)	0.12(6.14)	-3.00(-4.21)	-2.50(-6.29)	0.12(0.02)
ANTINEOPLASTIC AND IMMUNOMODULATING AGENTS	L01FX	IPILIMUMAB	Cutaneous lupus erythematosus	10056509	1	44229	1804	55311429	55357463	0.69322	0.0975907	4.92418	N	0.693227	0.097596	4.92401	N	0.135685	N	-0.528246	-0.288658	-2.33011	1.7528	N	无信号(-)	0.693397	0.0976156	4.92544	N	-0.372711	-4.15581	1.31472	N	0.77233	0.108728	5.48612	N	0	0	0.01	0.69(0.10,4.92)	0.69(0.10,4.92)	0.69(0.14)	-0.53(-2.33)	-0.37(-4.16)	0.69(0.10)
ANTINEOPLASTIC AND IMMUNOMODULATING AGENTS	L01FX	IPILIMUMAB	Hyperkeratosis	10020649	1	44229	4966	55308267	55357463	0.251812	0.035462	1.78809	N	0.251829	0.035466	1.78813	N	2.22253	N	-1.98862	-1.31309	-3.35383	0.727645	N	无信号(-)	0.251979	0.0354856	1.78928	N	-1.57485	-5.35795	0.112573	N	0.335677	0.0472726	2.38361	N	0	0	0.01	0.25(0.04,1.79)	0.25(0.04,1.79)	0.25(2.22)	-1.99(-3.35)	-1.57(-5.36)	0.25(0.04)
ANTINEOPLASTIC AND IMMUNOMODULATING AGENTS	L01FX	IPILIMUMAB	Dermatitis atopic	10012438	1	44229	25838	55287395	55357463	0.0483794	0.00681423	0.343482	N	0.0484009	0.00681756	0.343619	N	18.7172	N	-4.36773	-3.43605	-5.47646	-1.39565	N	无信号(-)	0.0484377	0.00682245	0.343896	N	-3.81729	-7.60039	-2.12986	N	0.0709385	0.00999169	0.503646	N	0	0	0.01	0.05(0.01,0.34)	0.05(0.01,0.34)	0.05(18.72)	-4.37(-5.48)	-3.82(-7.60)	0.05(0.01)
ANTINEOPLASTIC AND IMMUNOMODULATING AGENTS	L01FX	IPILIMUMAB	Subacute cutaneous lupus erythematosus	10057903	1	44229	1508	55311725	55357463	0.829294	0.116735	5.89139	N	0.829298	0.11674	5.89116	N	0.0351147	N	-0.26984	-0.14176	-2.18344	1.89992	N	无信号(-)	0.829411	0.116751	5.89222	N	-0.18538	-3.96848	1.50205	N	0.879418	0.12379	6.24747	N	0	0	0.01	0.83(0.12,5.89)	0.83(0.12,5.89)	0.83(0.04)	-0.27(-2.18)	-0.19(-3.97)	0.83(0.12)
ANTINEOPLASTIC AND IMMUNOMODULATING AGENTS	L01FX	IPILIMUMAB	Dermatitis herpetiformis	10012468	1	44229	228	55313005	55357463	5.48511	0.769297	39.109	N	5.48501	0.769316	39.1065	N	3.65132	N	2.45033	0.756609	-1.29257	2.80579	N	无信号(-)	5.46542	0.766536	38.9686	N	1.13507	-2.64803	2.8225	N	2.19629	0.308034	15.6597	N	0	0	0.01	5.49(0.77,39.11)	5.49(0.77,39.11)	5.49(3.65)	2.45(-1.29)	1.14(-2.65)	5.47(0.77)

## Sheet: Multivariate
因素（EN）	变量	OR (95%CI)	Wald 卡方	Pr > 卡方	估计	标准误差
SEX_Code	Male vs Female	0.889(0.850 - 0.930)	26.0586	<.0001	-0.1171	0.0229
AGE		1.003(1.001 - 1.005)	11.5812	0.0007	0.00300	0.000881
BASENAME_EN	AVELUMAB vs ATEZOLIZUMAB	0.995(0.776 - 1.276)	0.0016	0.9677	-0.00514	0.1269
BASENAME_EN	CEMIPLIMAB vs ATEZOLIZUMAB	2.184(1.626 - 2.933)	26.9230	<.0001	0.7811	0.1505
BASENAME_EN	DURVALUMAB vs ATEZOLIZUMAB	0.953(0.831 - 1.093)	0.4760	0.4902	-0.0482	0.0698
BASENAME_EN	IPILIMUMAB vs ATEZOLIZUMAB	2.689(2.455 - 2.945)	454.6232	<.0001	0.9892	0.0464
BASENAME_EN	NIVOLUMAB vs ATEZOLIZUMAB	1.712(1.581 - 1.854)	174.8963	<.0001	0.5377	0.0407
BASENAME_EN	PEMBROLIZUMAB vs ATEZOLIZUMAB	1.977(1.822 - 2.145)	267.8648	<.0001	0.6816	0.0416
BASENAME_EN	TISLELIZUMAB vs ATEZOLIZUMAB	0.001(<0.001 - >999.999)	0.0062	0.9371	-6.6502	84.2364
BASENAME_EN	TORIPALIMAB vs ATEZOLIZUMAB	3.027(0.685 - 13.368)	2.1363	0.1438	1.1076	0.7578
ALIMENTARY TRACT AND METABOLISM(A)	1 vs 0	1.149(1.074 - 1.229)	16.1662	<.0001	0.1385	0.0345
BLOOD AND BLOOD FORMING ORGANS(B)	1 vs 0	0.889(0.821 - 0.962)	8.4241	0.0037	-0.1179	0.0406
CARDIOVASCULAR SYSTEM(C)	1 vs 0	1.105(1.040 - 1.173)	10.4063	0.0013	0.0995	0.0308
DERMATOLOGICALS(D)	1 vs 0	1.174(1.079 - 1.277)	13.9325	0.0002	0.1605	0.0430
GENITO URINARY SYSTEM AND SEX HORMONES(G)	1 vs 0	0.875(0.783 - 0.976)	5.6809	0.0172	-0.1339	0.0562
SYSTEMIC HORMONAL PREPARATIONS, EXCL. SEX HORMONES AND INSULINS(H)	1 vs 0	0.924(0.839 - 1.018)	2.5712	0.1088	-0.0787	0.0491
ANTIINFECTIVES FOR SYSTEMIC USE(J)	1 vs 0	1.432(1.306 - 1.570)	58.4369	<.0001	0.3588	0.0469
ANTINEOPLASTIC AND IMMUNOMODULATING AGENTS(L)	1 vs 0	1.266(1.211 - 1.324)	106.9458	<.0001	0.2359	0.0228
MUSCULO-SKELETAL SYSTEM(M)	1 vs 0	1.112(1.013 - 1.221)	4.9755	0.0257	0.1063	0.0476
NERVOUS SYSTEM(N)	1 vs 0	0.817(0.760 - 0.878)	30.1638	<.0001	-0.2018	0.0367
ANTIPARASITIC PRODUCTS, INSECTICIDES AND REPELLENTS(P)	1 vs 0	1.223(0.729 - 2.052)	0.5802	0.4462	0.2011	0.2640
RESPIRATORY SYSTEM(R)	1 vs 0	0.921(0.819 - 1.036)	1.8688	0.1716	-0.0818	0.0599
SENSORY ORGANS(S)	1 vs 0	0.961(0.739 - 1.249)	0.0906	0.7634	-0.0403	0.1338
VARIOUS(V)	1 vs 0	0.823(0.737 - 0.918)	12.2569	0.0005	-0.1953	0.0558
X1	1 vs 0	1.014(0.898 - 1.143)	0.0479	0.8267	0.0135	0.0615
X2	1 vs 0	1.600(1.382 - 1.853)	39.5565	<.0001	0.4701	0.0748
X3	1 vs 0	2.203(1.344 - 3.610)	9.8169	0.0017	0.7898	0.2521
X4	1 vs 0	1.393(1.249 - 1.554)	35.2320	<.0001	0.3314	0.0558
X5	1 vs 0	3.990(3.707 - 4.294)	1358.8576	<.0001	1.3837	0.0375
X6	1 vs 0	1.734(1.565 - 1.922)	110.4801	<.0001	0.5505	0.0524

## Sheet: Univariate
因素（EN）	变量	OR (95%CI)	Wald 卡方	Pr > 卡方	估计	标准误差
SEX_Code	Male vs Female	1.001(0.999 - 1.002)	0.788635	0.374513	0.000743857	0.000837628
AGE		0.856(0.824 - 0.890)	63.3894	1.69626e-15	-0.155097	0.0194803
BASENAME_EN	AVELUMAB vs ATEZOLIZUMAB	0.687(0.552 - 0.855)	11.3671	0.000747568	-0.375496	0.111373
BASENAME_EN	CEMIPLIMAB vs ATEZOLIZUMAB	1.752(1.498 - 2.050)	48.9977	2.56257e-12	0.560984	0.0801424
BASENAME_EN	DURVALUMAB vs ATEZOLIZUMAB	0.682(0.614 - 0.758)	50.5626	1.15422e-12	-0.382045	0.0537279
BASENAME_EN	IPILIMUMAB vs ATEZOLIZUMAB	1.876(1.744 - 2.018)	284.252	8.89171e-64	0.629038	0.03731
BASENAME_EN	NIVOLUMAB vs ATEZOLIZUMAB	1.214(1.140 - 1.292)	36.4471	1.56867e-09	0.193645	0.0320756
BASENAME_EN	PEMBROLIZUMAB vs ATEZOLIZUMAB	1.515(1.422 - 1.614)	163.772	1.69682e-37	0.415367	0.0324573
BASENAME_EN	TISLELIZUMAB vs ATEZOLIZUMAB	1.662(1.423 - 1.941)	41.0684	1.46997e-10	0.507943	0.0792613
BASENAME_EN	TORIPALIMAB vs ATEZOLIZUMAB	0.825(0.565 - 1.203)	0.997719	0.317863	-0.192461	0.192681
ALIMENTARY TRACT AND METABOLISM(A)	1 vs 0	1.252(1.201 - 1.305)	114.259	1.14334e-26	0.224768	0.0210276
BLOOD AND BLOOD FORMING ORGANS(B)	1 vs 0	1.036(0.972 - 1.103)	1.16614	0.280196	0.0349436	0.0323588
CARDIOVASCULAR SYSTEM(C)	1 vs 0	1.255(1.202 - 1.310)	106.995	4.464e-25	0.226965	0.0219421
DERMATOLOGICALS(D)	1 vs 0	1.315(1.231 - 1.405)	66.004	4.50011e-16	0.27403	0.0337297
GENITO URINARY SYSTEM AND SEX HORMONES(G)	1 vs 0	1.066(0.972 - 1.169)	1.85693	0.172979	0.0641739	0.0470934
SYSTEMIC HORMONAL PREPARATIONS, EXCL. SEX HORMONES AND INSULINS(H)	1 vs 0	1.260(1.162 - 1.365)	31.4608	2.03505e-08	0.230747	0.0411388
ANTIINFECTIVES FOR SYSTEMIC USE(J)	1 vs 0	1.398(1.293 - 1.511)	71.0732	3.4421e-17	0.335075	0.0397456
ANTINEOPLASTIC AND IMMUNOMODULATING AGENTS(L)	1 vs 0	1.351(1.304 - 1.400)	274.851	9.94882e-62	0.301084	0.018161
MUSCULO-SKELETAL SYSTEM(M)	1 vs 0	1.240(1.146 - 1.342)	28.3854	9.9414e-08	0.214941	0.0403434
NERVOUS SYSTEM(N)	1 vs 0	1.089(1.037 - 1.145)	11.3682	0.000747115	0.0856535	0.0254038
ANTIPARASITIC PRODUCTS, INSECTICIDES AND REPELLENTS(P)	1 vs 0	1.605(0.994 - 2.590)	3.75141	0.0527631	0.472972	0.244196
RESPIRATORY SYSTEM(R)	1 vs 0	1.040(0.941 - 1.149)	0.588879	0.442853	0.0391803	0.051057
SENSORY ORGANS(S)	1 vs 0	1.182(0.930 - 1.502)	1.87125	0.171332	0.167208	0.122234
VARIOUS(V)	1 vs 0	0.909(0.827 - 1.000)	3.8462	0.049859	-0.095119	0.0485011
X1	1 vs 0	1.161(1.047 - 1.287)	7.97418	0.00474493	0.149095	0.0527982
X2	1 vs 0	2.442(2.166 - 2.754)	211.975	5.09242e-48	0.892896	0.0613279
X3	1 vs 0	3.001(1.982 - 4.542)	26.9765	2.05941e-07	1.09881	0.211559
X4	1 vs 0	1.975(1.808 - 2.159)	226.071	4.2879e-51	0.680762	0.0452765
X5	1 vs 0	4.538(4.276 - 4.815)	2502.64	0	1.51238	0.0302317
X6	1 vs 0	2.659(2.447 - 2.890)	529.527	3.57972e-117	0.977994	0.0425003
